# Supplementary material for: Identification and rapid mapping of a gene conferring broad-spectrum late blight resistance in the diploid potato species Solanum verrucosum through DNA capture technologies
Source: Theor Appl Genet. 2018 Mar 20;131(6):1287–97. doi: 10.1007/s00122-018-3078-6 (PMC5945768; doi:10.1007/s00122-018-3078-6)
Supplement: Supplementary file 4 — Supplementary material 4 (XLSX 137 kb) Table S1. Single and low-copy number potato genes used for GenSeq enrichment library generation. Shown are the chromosome position, coordinates, gene IDs (PGSC0003DMG identifiers), and basic annotation information. [file 122_2018_3078_MOESM4_ESM.xlsx]

## Sheet: Sheet1
List of 1980 low copy gene included in the GenSeq
Chromomosomes			start	end				Annotations
ST4.03ch01	BGI	gene	248940	249501	.	.	.	ID=PGSC0003DMG400022799;name="Gene of unknown function"
ST4.03ch01	BGI	gene	322986	326080	.	.	.	ID=PGSC0003DMG400022789;name="Type I inositol polyphosphate 5-phosphatase"
ST4.03ch01	BGI	gene	477018	481530	.	.	.	ID=PGSC0003DMG400022796;name="Aspartate-semialdehyde dehydrogenase"
ST4.03ch01	BGI	gene	494246	497562	.	.	.	ID=PGSC0003DMG402022797;name="SEC14 cytosolic factor / phosphoglyceride transfer family protein"
ST4.03ch01	BGI	gene	811216	812237	.	.	.	ID=PGSC0003DMG400009730;name="Calcium-binding pollen allergen"
ST4.03ch01	BGI	gene	812852	817804	.	.	.	ID=PGSC0003DMG400009729;name="SET domain containing protein"
ST4.03ch01	BGI	gene	992189	998571	.	.	.	ID=PGSC0003DMG400032118;name="CDC48-interacting UBX-domain protein"
ST4.03ch01	BGI	gene	1516479	1518210	.	.	.	ID=PGSC0003DMG400032182;name="Non-specific lipid-transfer protein"
ST4.03ch01	BGI	gene	1666818	1668625	.	.	.	ID=PGSC0003DMG400032192;name="RRNA-processing protein EBP2"
ST4.03ch01	BGI	gene	2064502	2068535	.	.	.	ID=PGSC0003DMG400032153;name="Conserved gene of unknown function"
ST4.03ch01	BGI	gene	2075479	2082422	.	.	.	ID=PGSC0003DMG400032205;name="Selenoprotein O"
ST4.03ch01	BGI	gene	2084195	2089035	.	.	.	ID=PGSC0003DMG400032206;name="Pentatricopeptide repeat-containing protein, chloroplastic"
ST4.03ch01	BGI	gene	2090383	2095569	.	.	.	ID=PGSC0003DMG400032154;name="Alcohol dehydrogenase"
ST4.03ch01	BGI	gene	2426521	2429020	.	.	.	ID=PGSC0003DMG400021350;name="C2 domain-containing protein"
ST4.03ch01	BGI	gene	2515180	2519197	.	.	.	ID=PGSC0003DMG400021345;name="Conserved gene of unknown function"
ST4.03ch01	BGI	gene	2947180	2952400	.	.	.	ID=PGSC0003DMG400021355;name="Conserved gene of unknown function"
ST4.03ch01	BGI	gene	3068949	3071477	.	.	.	ID=PGSC0003DMG400021354;name="NC domain-containing protein"
ST4.03ch01	BGI	gene	3690775	3694788	.	.	.	ID=PGSC0003DMG401016407;name="OBP32pep"
ST4.03ch01	BGI	gene	3694969	3698957	.	.	.	ID=PGSC0003DMG400016369;name="Nucleoside transporter"
ST4.03ch01	BGI	gene	3805224	3813029	.	.	.	ID=PGSC0003DMG400016401;name="Electron transporter"
ST4.03ch01	BGI	gene	3959400	3963503	.	.	.	ID=PGSC0003DMG402016396;name="Phosphotyrosyl phosphatase activator protein"
ST4.03ch01	BGI	gene	3965155	3974504	.	.	.	ID=PGSC0003DMG401016396;name="Dihydroorotate dehydrogenase"
ST4.03ch01	BGI	gene	4054168	4064222	.	.	.	ID=PGSC0003DMG400016394;name="L19 ribosomal protein"
ST4.03ch01	BGI	gene	4486955	4487551	.	.	.	ID=PGSC0003DMG402010496;name="Gene of unknown function"
ST4.03ch01	BGI	gene	4637077	4645541	.	.	.	ID=PGSC0003DMG400010485;name="Poly(P)/ATP NAD kinase"
ST4.03ch01	BGI	gene	4946816	4947868	.	.	.	ID=PGSC0003DMG400004435;name="Ubiquitin-conjugating enzyme variant"
ST4.03ch01	BGI	gene	5317971	5320421	.	.	.	ID=PGSC0003DMG400022709;name="GRAS family transcription factor"
ST4.03ch01	BGI	gene	5424842	5431351	.	.	.	ID=PGSC0003DMG400022703;name="4-diphosphocytidyl-2-C-methyl-D-erythritol kinase, chloroplastic/chromoplastic"
ST4.03ch01	BGI	gene	5767436	5770198	.	.	.	ID=PGSC0003DMG400017141;name="Transposon protein, CACTA, En/Spm sub-class"
ST4.03ch01	BGI	gene	6071122	6072219	.	.	.	ID=PGSC0003DMG400008711;name="Avr9/Cf-9 rapidly elicited protein 76"
ST4.03ch01	BGI	gene	6626489	6628263	.	.	.	ID=PGSC0003DMG400014732;name="Spotted leaf protein"
ST4.03ch01	BGI	gene	7158713	7159703	.	.	.	ID=PGSC0003DMG400041923;name="Conserved gene of unknown function"
ST4.03ch01	BGI	gene	7816866	7817396	.	.	.	ID=PGSC0003DMG400030012;name="Conserved gene of unknown function"
ST4.03ch01	BGI	gene	9637996	9639672	.	.	.	ID=PGSC0003DMG400036079;name="Gene of unknown function"
ST4.03ch01	BGI	gene	10406024	10407703	.	.	.	ID=PGSC0003DMG400029069;name="Gene of unknown function"
ST4.03ch01	BGI	gene	10570527	10573679	.	.	.	ID=PGSC0003DMG400016813;name="Chaperone binding protein"
ST4.03ch01	BGI	gene	11192313	11193239	.	.	.	ID=PGSC0003DMG400037364;name="Conserved gene of unknown function"
ST4.03ch01	BGI	gene	11773849	11774737	.	.	.	ID=PGSC0003DMG400018052;name="Gene of unknown function"
ST4.03ch01	BGI	gene	12815835	12818210	.	.	.	ID=PGSC0003DMG400009617;name="Pentatricopeptide repeat-containing protein, mitochondrial"
ST4.03ch01	BGI	gene	13092595	13094400	.	.	.	ID=PGSC0003DMG400046030;name="Gene of unknown function"
ST4.03ch01	BGI	gene	13333384	13334338	.	.	.	ID=PGSC0003DMG400000874;name="Conserved gene of unknown function"
ST4.03ch01	BGI	gene	13544687	13548706	.	.	.	ID=PGSC0003DMG400000861;name="AMP-activated protein kinase, gamma regulatory subunit"
ST4.03ch01	BGI	gene	13751385	13756357	.	.	.	ID=PGSC0003DMG401001013;name="Translesion synthesis DNA polymerase eta splice variant"
ST4.03ch01	BGI	gene	14000991	14002133	.	.	.	ID=PGSC0003DMG400001024;name="Gene of unknown function"
ST4.03ch01	BGI	gene	14640860	14641258	.	.	.	ID=PGSC0003DMG400019846;name="Gene of unknown function"
ST4.03ch01	BGI	gene	15304749	15305769	.	.	.	ID=PGSC0003DMG400041669;name="Gene of unknown function"
ST4.03ch01	BGI	gene	15772161	15774428	.	.	.	ID=PGSC0003DMG400031467;name="Calmodulin-binding family protein"
ST4.03ch01	BGI	gene	17365385	17366353	.	.	.	ID=PGSC0003DMG400014757;name="LOB domain protein 1"
ST4.03ch01	BGI	gene	17677070	17681523	.	.	.	ID=PGSC0003DMG400014756;name="Transketolase"
ST4.03ch01	BGI	gene	18050832	18052838	.	.	.	ID=PGSC0003DMG400040220;name="Conserved gene of unknown function"
ST4.03ch01	BGI	gene	18359277	18363551	.	.	.	ID=PGSC0003DMG400024012;name="RNA binding protein"
ST4.03ch01	BGI	gene	18795367	18795765	.	.	.	ID=PGSC0003DMG400044427;name="Gag-pol polyprotein"
ST4.03ch01	BGI	gene	19663748	19667579	.	.	.	ID=PGSC0003DMG400010913;name="Pyruvate kinase, cytosolic isozyme"
ST4.03ch01	BGI	gene	20034480	20034785	.	.	.	ID=PGSC0003DMG400020861;name="Gene of unknown function"
ST4.03ch01	BGI	gene	21649013	21649426	.	.	.	ID=PGSC0003DMG400024385;name="Gene of unknown function"
ST4.03ch01	BGI	gene	21987385	21988014	.	.	.	ID=PGSC0003DMG400035422;name="Gene of unknown function"
ST4.03ch01	BGI	gene	22902726	22903711	.	.	.	ID=PGSC0003DMG400044191;name="Gene of unknown function"
ST4.03ch01	BGI	gene	23525340	23525654	.	.	.	ID=PGSC0003DMG400041538;name="Integrase core domain containing protein"
ST4.03ch01	BGI	gene	23816874	23817628	.	.	.	ID=PGSC0003DMG400005426;name="Dirigent 1"
ST4.03ch01	BGI	gene	24891813	24892465	.	.	.	ID=PGSC0003DMG400035392;name="Gene of unknown function"
ST4.03ch01	BGI	gene	26177046	26178379	.	.	.	ID=PGSC0003DMG400008762;name="Class S F-box protein"
ST4.03ch01	BGI	gene	26647345	26647662	.	.	.	ID=PGSC0003DMG400037740;name="Gene of unknown function"
ST4.03ch01	BGI	gene	27554154	27554582	.	.	.	ID=PGSC0003DMG400046920;name="Gene of unknown function"
ST4.03ch01	BGI	gene	28320490	28320813	.	.	.	ID=PGSC0003DMG400041520;name="Gene of unknown function"
ST4.03ch01	BGI	gene	28825314	28825912	.	.	.	ID=PGSC0003DMG400006514;name="Class S F-box protein"
ST4.03ch01	BGI	gene	29501710	29508880	.	.	.	ID=PGSC0003DMG400031459;name="Deetiolated 1"
ST4.03ch01	BGI	gene	29555279	29556511	.	.	.	ID=PGSC0003DMG400010961;name="Class S F-box protein"
ST4.03ch01	BGI	gene	29676238	29682617	.	.	.	ID=PGSC0003DMG400005593;name="Regulator of chromosome condensation/beta-lactamase-inhibitor protein II"
ST4.03ch01	BGI	gene	30061992	30063246	.	.	.	ID=PGSC0003DMG400035384;name="Gene of unknown function"
ST4.03ch01	BGI	gene	30452407	30453378	.	.	.	ID=PGSC0003DMG400029040;name="Class S F-box protein"
ST4.03ch01	BGI	gene	30654939	30655277	.	.	.	ID=PGSC0003DMG400040950;name="Gene of unknown function"
ST4.03ch01	BGI	gene	30974555	30976435	.	.	.	ID=PGSC0003DMG400021493;name="50S ribosomal protein L34"
ST4.03ch01	BGI	gene	31401268	31401603	.	.	.	ID=PGSC0003DMG400045169;name="HECT; Ubiquitin"
ST4.03ch01	BGI	gene	32091813	32096489	.	.	.	ID=PGSC0003DMG402019999;name="PDE320"
ST4.03ch01	BGI	gene	32488106	32490197	.	.	.	ID=PGSC0003DMG400013067;name="Pectinesterase"
ST4.03ch01	BGI	gene	32502745	32506271	.	.	.	ID=PGSC0003DMG400013068;name="Mitochondrial pyruvate dehydrogenase kinase isoform 2"
ST4.03ch01	BGI	gene	32787021	32787952	.	.	.	ID=PGSC0003DMG400036868;name="Conserved gene of unknown function"
ST4.03ch01	BGI	gene	33200563	33200894	.	.	.	ID=PGSC0003DMG400026701;name="Gene of unknown function"
ST4.03ch01	BGI	gene	33714193	33715621	.	.	.	ID=PGSC0003DMG400045258;name="Gene of unknown function"
ST4.03ch01	BGI	gene	34082646	34083038	.	.	.	ID=PGSC0003DMG400037288;name="Gene of unknown function"
ST4.03ch01	BGI	gene	34095149	34099339	.	.	.	ID=PGSC0003DMG400012034;name="Conserved gene of unknown function"
ST4.03ch01	BGI	gene	35291428	35291799	.	.	.	ID=PGSC0003DMG400042184;name="Gene of unknown function"
ST4.03ch01	BGI	gene	35811279	35812560	.	.	.	ID=PGSC0003DMG400044379;name="Gene of unknown function"
ST4.03ch01	BGI	gene	36960945	36961265	.	.	.	ID=PGSC0003DMG400038685;name="Gene of unknown function"
ST4.03ch01	BGI	gene	37608321	37611214	.	.	.	ID=PGSC0003DMG400015968;name="Ribosomal protein S6"
ST4.03ch01	BGI	gene	37611823	37615204	.	.	.	ID=PGSC0003DMG400015966;name="Pentatricopeptide repeat-containing protein"
ST4.03ch01	BGI	gene	37956008	37956418	.	.	.	ID=PGSC0003DMG400034525;name="Gene of unknown function"
ST4.03ch01	BGI	gene	38476921	38479228	.	.	.	ID=PGSC0003DMG400003491;name="Conserved gene of unknown function"
ST4.03ch01	BGI	gene	38763952	38764446	.	.	.	ID=PGSC0003DMG400041364;name="Gag-pol protein"
ST4.03ch01	BGI	gene	39324700	39327610	.	.	.	ID=PGSC0003DMG400018060;name="Zinc finger protein"
ST4.03ch01	BGI	gene	40763687	40764427	.	.	.	ID=PGSC0003DMG400016927;name="Class S F-box protein"
ST4.03ch01	BGI	gene	41560344	41565726	.	.	.	ID=PGSC0003DMG400042817;name="Gene of unknown function"
ST4.03ch01	BGI	gene	42196658	42198625	.	.	.	ID=PGSC0003DMG400018930;name="Proteinase inhibitor I4, serpin"
ST4.03ch01	BGI	gene	42726977	42727546	.	.	.	ID=PGSC0003DMG400045127;name="Gene of unknown function"
ST4.03ch01	BGI	gene	43179275	43181194	.	.	.	ID=PGSC0003DMG400026778;name="Conserved gene of unknown function"
ST4.03ch01	BGI	gene	43975196	43975606	.	.	.	ID=PGSC0003DMG400038185;name="Gag-pol polyprotein"
ST4.03ch01	BGI	gene	44857154	44860006	.	.	.	ID=PGSC0003DMG400026692;name="Protein translocase"
ST4.03ch01	BGI	gene	45170125	45171061	.	.	.	ID=PGSC0003DMG400021849;name="Retrotransposon"
ST4.03ch01	BGI	gene	45553764	45554288	.	.	.	ID=PGSC0003DMG400041872;name="Disease resistance response protein"
ST4.03ch01	BGI	gene	45907102	45909090	.	.	.	ID=PGSC0003DMG400024019;name="Peroxidase 29"
ST4.03ch01	BGI	gene	46270757	46274678	.	.	.	ID=PGSC0003DMG400001206;name="Peroxisomal enoyl-CoA hydratase/isomerase family protein"
ST4.03ch01	BGI	gene	46348798	46349646	.	.	.	ID=PGSC0003DMG400001204;name="Gene of unknown function"
ST4.03ch01	BGI	gene	46874963	46877102	.	.	.	ID=PGSC0003DMG400044368;name="Conserved gene of unknown function"
ST4.03ch01	BGI	gene	48581167	48581496	.	.	.	ID=PGSC0003DMG400013205;name="Gene of unknown function"
ST4.03ch01	BGI	gene	49819826	49820981	.	.	.	ID=PGSC0003DMG400045450;name="Conserved gene of unknown function"
ST4.03ch01	BGI	gene	50730999	50732546	.	.	.	ID=PGSC0003DMG400005307;name="Conserved gene of unknown function"
ST4.03ch01	BGI	gene	51263387	51264847	.	.	.	ID=PGSC0003DMG400004191;name="CLE25"
ST4.03ch01	BGI	gene	51579728	51581797	.	.	.	ID=PGSC0003DMG400004195;name="Leucine rich repeat protein"
ST4.03ch01	BGI	gene	52318261	52322371	.	.	.	ID=PGSC0003DMG400024301;name="Eukaryotic translation initiation factor 2c"
ST4.03ch01	BGI	gene	52787118	52792578	.	.	.	ID=PGSC0003DMG400013119;name="Protein AFR"
ST4.03ch01	BGI	gene	53648226	53649137	.	.	.	ID=PGSC0003DMG400004218;name="Chloroplast lipase protein"
ST4.03ch01	BGI	gene	53990790	53991744	.	.	.	ID=PGSC0003DMG400031468;name="Gene of unknown function"
ST4.03ch01	BGI	gene	54438737	54440032	.	.	.	ID=PGSC0003DMG400029909;name="RNase H family protein"
ST4.03ch01	BGI	gene	55137743	55138769	.	.	.	ID=PGSC0003DMG400024058;name="Gene of unknown function"
ST4.03ch01	BGI	gene	56544326	56546247	.	.	.	ID=PGSC0003DMG400018972;name="Zinc finger protein"
ST4.03ch01	BGI	gene	57039607	57040458	.	.	.	ID=PGSC0003DMG400027831;name="IBR3 (IBA-RESPONSE 3)"
ST4.03ch01	BGI	gene	57796932	57805205	.	.	.	ID=PGSC0003DMG400011337;name="Nucleotide binding protein"
ST4.03ch01	BGI	gene	57864699	57865407	.	.	.	ID=PGSC0003DMG400011317;name="Conserved gene of unknown function"
ST4.03ch01	BGI	gene	58568686	58571364	.	.	.	ID=PGSC0003DMG400022678;name="Pale-green and chlorophyll B reduced 2"
ST4.03ch01	BGI	gene	59841289	59847021	.	.	.	ID=PGSC0003DMG400022845;name="Pax transcription activation domain interacting protein"
ST4.03ch01	BGI	gene	60303048	60307615	.	.	.	ID=PGSC0003DMG400006301;name="Translocase of chloroplast 159, chloroplastic"
ST4.03ch01	BGI	gene	60546882	60555723	.	.	.	ID=PGSC0003DMG401006284;name="Squamosa promoter-binding protein"
ST4.03ch01	BGI	gene	60572745	60579914	.	.	.	ID=PGSC0003DMG400006286;name="WD-repeat protein"
ST4.03ch01	BGI	gene	60887136	60895016	.	.	.	ID=PGSC0003DMG400032107;name="Pyruvate, phosphate dikinase, chloroplastic"
ST4.03ch01	BGI	gene	61053895	61054215	.	.	.	ID=PGSC0003DMG400036028;name="Gene of unknown function"
ST4.03ch01	BGI	gene	62137821	62144270	.	.	.	ID=PGSC0003DMG400008995;name="Chloroplast RNA helicase VDL isoform 1"
ST4.03ch01	BGI	gene	62264564	62266282	.	.	.	ID=PGSC0003DMG400009000;name="Peroxisomal targeting signal type 2 receptor"
ST4.03ch01	BGI	gene	62459582	62466747	.	.	.	ID=PGSC0003DMG400009034;name="Conserved gene of unknown function"
ST4.03ch01	BGI	gene	62850817	62860876	.	.	.	ID=PGSC0003DMG400009015;name="DEAD-box ATP-dependent RNA helicase 24"
ST4.03ch01	BGI	gene	63359237	63365739	.	.	.	ID=PGSC0003DMG400001121;name="Cysteine desulfurylase"
ST4.03ch01	BGI	gene	63469097	63474666	.	.	.	ID=PGSC0003DMG400001117;name="Protoporphyrinogen oxidase"
ST4.03ch01	BGI	gene	64065590	64070986	.	.	.	ID=PGSC0003DMG400017959;name="Zinc finger family protein"
ST4.03ch01	BGI	gene	64934767	64938517	.	.	.	ID=PGSC0003DMG400006777;name="Silencing group B protein"
ST4.03ch01	BGI	gene	65154338	65161103	.	.	.	ID=PGSC0003DMG400006784;name="WD-repeat protein"
ST4.03ch01	BGI	gene	65263842	65272302	.	.	.	ID=PGSC0003DMG400006851;name="Conserved oligomeric Golgi complex component"
ST4.03ch01	BGI	gene	65337135	65344038	.	.	.	ID=PGSC0003DMG400006854;name="Polyamine oxidase"
ST4.03ch01	BGI	gene	65424421	65426817	.	.	.	ID=PGSC0003DMG400006856;name="Conserved gene of unknown function"
ST4.03ch01	BGI	gene	65755826	65762567	.	.	.	ID=PGSC0003DMG400006864;name="Conserved gene of unknown function"
ST4.03ch01	BGI	gene	65780453	65783901	.	.	.	ID=PGSC0003DMG400006800;name="NBS-LRR protein"
ST4.03ch01	BGI	gene	66031830	66040744	.	.	.	ID=PGSC0003DMG400006877;name="XPA-binding protein"
ST4.03ch01	BGI	gene	66427545	66431765	.	.	.	ID=PGSC0003DMG400025254;name="S-adenosyl-L-methionine-dependent uroporphyrinogen III methyltransferase"
ST4.03ch01	BGI	gene	67013023	67013750	.	.	.	ID=PGSC0003DMG400028985;name="Calcium ion binding protein"
ST4.03ch01	BGI	gene	67037348	67042571	.	.	.	ID=PGSC0003DMG400028976;name="ATP synthase subunit d"
ST4.03ch01	BGI	gene	67210726	67220039	.	.	.	ID=PGSC0003DMG401031123;name="Utp-glucose-1-phosphate uridylyltransferase"
ST4.03ch01	BGI	gene	67289511	67294681	.	.	.	ID=PGSC0003DMG400031119;name="Stress-induced protein"
ST4.03ch01	BGI	gene	67459553	67460821	.	.	.	ID=PGSC0003DMG400044320;name="Glucose-6-phosphate/phosphate translocator 1, chloroplast"
ST4.03ch01	BGI	gene	67546901	67550739	.	.	.	ID=PGSC0003DMG400001783;name="Serine/threonine-protein kinase PEPKR2"
ST4.03ch01	BGI	gene	67862982	67866574	.	.	.	ID=PGSC0003DMG400001820;name="5-hydroxyisourate hydrolase"
ST4.03ch01	BGI	gene	68291453	68295376	.	.	.	ID=PGSC0003DMG400001680;name="Structural constituent of ribosome"
ST4.03ch01	BGI	gene	68441335	68444851	.	.	.	ID=PGSC0003DMG400001687;name="Ferredoxin"
ST4.03ch01	BGI	gene	68472784	68477551	.	.	.	ID=PGSC0003DMG402001720;name="Transferase, transferring glycosyl groups / transferase, transferring hexosyl groups"
ST4.03ch01	BGI	gene	68559538	68566171	.	.	.	ID=PGSC0003DMG400001723;name="LOL3 (LSD ONE LIKE 3)"
ST4.03ch01	BGI	gene	68622386	68630553	.	.	.	ID=PGSC0003DMG401001724;name="Pre-mRNA-splicing factor cwc23"
ST4.03ch01	BGI	gene	68938385	68940434	.	.	.	ID=PGSC0003DMG400031168;name="Cyclin-dependent protein kinase"
ST4.03ch01	BGI	gene	68951237	68954779	.	.	.	ID=PGSC0003DMG400031170;name="Pentatricopeptide repeat-containing protein"
ST4.03ch01	BGI	gene	69998302	70008263	.	.	.	ID=PGSC0003DMG400026026;name="T-complex protein 1 subunit alpha"
ST4.03ch01	BGI	gene	70159793	70160440	.	.	.	ID=PGSC0003DMG401026018;name="Nucleotidyltransferase"
ST4.03ch01	BGI	gene	70194734	70198676	.	.	.	ID=PGSC0003DMG400026016;name="Conserved gene of unknown function"
ST4.03ch01	BGI	gene	70243821	70246832	.	.	.	ID=PGSC0003DMG400025973;name="GRAS family transcription factor"
ST4.03ch01	BGI	gene	70335685	70343801	.	.	.	ID=PGSC0003DMG400025968;name="Golgi SNARE 12 protein"
ST4.03ch01	BGI	gene	70408201	70417727	.	.	.	ID=PGSC0003DMG400025966;name="Beta-tubulin cofactor d"
ST4.03ch01	BGI	gene	70693695	70702211	.	.	.	ID=PGSC0003DMG400012776;name="Nucleotide binding protein"
ST4.03ch01	BGI	gene	70737961	70744453	.	.	.	ID=PGSC0003DMG400012761;name="Ku P80 DNA helicase"
ST4.03ch01	BGI	gene	71076166	71083933	.	.	.	ID=PGSC0003DMG400027769;name="Methyltransferase PMT13"
ST4.03ch01	BGI	gene	71084833	71091174	.	.	.	ID=PGSC0003DMG400027768;name="Cop11 protein"
ST4.03ch01	BGI	gene	71178614	71180353	.	.	.	ID=PGSC0003DMG400027775;name="Cysteine-type peptidase"
ST4.03ch01	BGI	gene	71191961	71196118	.	.	.	ID=PGSC0003DMG400027764;name="Ubiquitin-protein ligase"
ST4.03ch01	BGI	gene	71360200	71361420	.	.	.	ID=PGSC0003DMG401000007;name="1-acylglycerophosphocholine O-acyltransferase"
ST4.03ch01	BGI	gene	71505971	71515942	.	.	.	ID=PGSC0003DMG400000138;name="Conserved gene of unknown function"
ST4.03ch01	BGI	gene	71518768	71520833	.	.	.	ID=PGSC0003DMG400000139;name="Gibberellin receptor GID1"
ST4.03ch01	BGI	gene	72233966	72243677	.	.	.	ID=PGSC0003DMG400000043;name="Protein kinase; U box"
ST4.03ch01	BGI	gene	72721777	72727753	.	.	.	ID=PGSC0003DMG400000065;name="Proline iminopeptidase"
ST4.03ch01	BGI	gene	72810610	72813885	.	.	.	ID=PGSC0003DMG400000075;name="Conserved gene of unknown function"
ST4.03ch01	BGI	gene	72867862	72871090	.	.	.	ID=PGSC0003DMG400000081;name="Protein UNUSUAL FLORAL ORGANS"
ST4.03ch01	BGI	gene	73109088	73114866	.	.	.	ID=PGSC0003DMG400000209;name="Cmp-sialic acid transporter"
ST4.03ch01	BGI	gene	73169389	73173103	.	.	.	ID=PGSC0003DMG401000095;name="Jasmonic acid-amino acid-conjugating enzyme"
ST4.03ch01	BGI	gene	73509539	73513269	.	.	.	ID=PGSC0003DMG400000113;name="Conserved gene of unknown function"
ST4.03ch01	BGI	gene	74182957	74183892	.	.	.	ID=PGSC0003DMG400040483;name="Ubiquitin-protein ligase"
ST4.03ch01	BGI	gene	74191983	74194344	.	.	.	ID=PGSC0003DMG400005408;name="Transcription factor"
ST4.03ch01	BGI	gene	74388201	74391392	.	.	.	ID=PGSC0003DMG401003286;name="Gene trap locus 3"
ST4.03ch01	BGI	gene	74412295	74415708	.	.	.	ID=PGSC0003DMG400003288;name="Conserved gene of unknown function"
ST4.03ch01	BGI	gene	74737977	74746769	.	.	.	ID=PGSC0003DMG400027522;name="Nucleotide binding protein"
ST4.03ch01	BGI	gene	75179161	75180428	.	.	.	ID=PGSC0003DMG400019448;name="Ribose-5-phosphate isomerase"
ST4.03ch01	BGI	gene	75204355	75207502	.	.	.	ID=PGSC0003DMG402019427;name="Annexin"
ST4.03ch01	BGI	gene	75474528	75477100	.	.	.	ID=PGSC0003DMG400022509;name="DNA-damage-repair/toleration protein DRT102"
ST4.03ch01	BGI	gene	75477194	75485576	.	.	.	ID=PGSC0003DMG400022473;name="Zeta-carotene desaturase"
ST4.03ch01	BGI	gene	75520673	75527638	.	.	.	ID=PGSC0003DMG400022472;name="Conserved gene of unknown function"
ST4.03ch01	BGI	gene	75548468	75549499	.	.	.	ID=PGSC0003DMG400022504;name="Rubredoxin"
ST4.03ch01	BGI	gene	75754046	75754807	.	.	.	ID=PGSC0003DMG400022496;name="60S ribosome subunit biogenesis protein NIP7"
ST4.03ch01	BGI	gene	76088315	76097776	.	.	.	ID=PGSC0003DMG400028594;name="Breast carcinoma amplified sequence"
ST4.03ch01	BGI	gene	76140209	76142774	.	.	.	ID=PGSC0003DMG401028564;name="FIO1 (FIONA1)"
ST4.03ch01	BGI	gene	76475554	76480843	.	.	.	ID=PGSC0003DMG401028586;name="Mevalonate kinase"
ST4.03ch01	BGI	gene	76931613	76935223	.	.	.	ID=PGSC0003DMG400024686;name="Protein AUXIN RESPONSE 4"
ST4.03ch01	BGI	gene	77046928	77048762	.	.	.	ID=PGSC0003DMG400024696;name="6-phosphogluconate dehydrogenase NAD-binding domain-containing protein"
ST4.03ch01	BGI	gene	77430852	77434407	.	.	.	ID=PGSC0003DMG400024711;name="Taz protein"
ST4.03ch01	BGI	gene	77733464	77735138	.	.	.	ID=PGSC0003DMG400024725;name="Deoxyuridine 5'-triphosphate nucleotidohydrolase"
ST4.03ch01	BGI	gene	77795418	77798591	.	.	.	ID=PGSC0003DMG400024728;name="PRP38"
ST4.03ch01	BGI	gene	77887342	77895644	.	.	.	ID=PGSC0003DMG400024733;name="Conserved gene of unknown function"
ST4.03ch01	BGI	gene	78090928	78094181	.	.	.	ID=PGSC0003DMG400002774;name="Ribosomal pseudouridine synthase"
ST4.03ch01	BGI	gene	78307761	78310203	.	.	.	ID=PGSC0003DMG401002797;name="2-deoxyglucose-6-phosphate phosphatase"
ST4.03ch01	BGI	gene	78392035	78399396	.	.	.	ID=PGSC0003DMG400002792;name="Xaa-pro dipeptidase"
ST4.03ch01	BGI	gene	78437783	78444099	.	.	.	ID=PGSC0003DMG400002755;name="Clathrin-associated adaptor complexes medium subunit"
ST4.03ch01	BGI	gene	78446678	78449917	.	.	.	ID=PGSC0003DMG400002754;name="Synbindin"
ST4.03ch01	BGI	gene	78453921	78457254	.	.	.	ID=PGSC0003DMG400002789;name="ABC transporter family protein"
ST4.03ch01	BGI	gene	78561415	78566264	.	.	.	ID=PGSC0003DMG400002786;name="Pyroglutamyl-peptidase I"
ST4.03ch01	BGI	gene	78657154	78666715	.	.	.	ID=PGSC0003DMG400018251;name="Conserved gene of unknown function"
ST4.03ch01	BGI	gene	78780928	78783416	.	.	.	ID=PGSC0003DMG400018289;name="Hydrolase, hydrolyzing O-glycosyl compounds"
ST4.03ch01	BGI	gene	79154751	79163670	.	.	.	ID=PGSC0003DMG400018234;name="Glutamyl-tRNA synthetase, cytoplasmic"
ST4.03ch01	BGI	gene	79453054	79460042	.	.	.	ID=PGSC0003DMG400018260;name="Histidyl-tRNA synthetase"
ST4.03ch01	BGI	gene	79503630	79504871	.	.	.	ID=PGSC0003DMG400018255;name="Conserved gene of unknown function"
ST4.03ch01	BGI	gene	79686248	79693990	.	.	.	ID=PGSC0003DMG400020720;name="SAM (And some other nucleotide) binding motif"
ST4.03ch01	BGI	gene	80152904	80156895	.	.	.	ID=PGSC0003DMG400024886;name="Glycinamide ribonucleotide synthetase"
ST4.03ch01	BGI	gene	80189490	80196193	.	.	.	ID=PGSC0003DMG400024889;name="Membrane attack complex component/perforin/complement C9"
ST4.03ch01	BGI	gene	80423654	80428104	.	.	.	ID=PGSC0003DMG400024898;name="Nitrogen fixation protein nifU"
ST4.03ch01	BGI	gene	80517747	80524572	.	.	.	ID=PGSC0003DMG400024901;name="Ubiquitin family protein"
ST4.03ch01	BGI	gene	80681088	80687276	.	.	.	ID=PGSC0003DMG400023769;name="Potassium channel NKT2"
ST4.03ch01	BGI	gene	80737313	80745899	.	.	.	ID=PGSC0003DMG400023766;name="Importin beta-2 subunit family protein"
ST4.03ch01	BGI	gene	81396138	81400494	.	.	.	ID=PGSC0003DMG400029761;name="Hec1 protein"
ST4.03ch01	BGI	gene	81402291	81406908	.	.	.	ID=PGSC0003DMG400029777;name="Harpin-induced protein"
ST4.03ch01	BGI	gene	82934357	82937627	.	.	.	ID=PGSC0003DMG400003108;name="Bromodomain-containing RNA-binding protein 1"
ST4.03ch01	BGI	gene	83016454	83017216	.	.	.	ID=PGSC0003DMG400003116;name="Conserved gene of unknown function"
ST4.03ch01	BGI	gene	83129013	83132862	.	.	.	ID=PGSC0003DMG400005120;name="Glyoxisomal malate dehydrogenase"
ST4.03ch01	BGI	gene	83480326	83489101	.	.	.	ID=PGSC0003DMG400025740;name="Magnesium transporter"
ST4.03ch01	BGI	gene	83827906	83834744	.	.	.	ID=PGSC0003DMG400025758;name="Nucleotide binding protein"
ST4.03ch01	BGI	gene	83838273	83845351	.	.	.	ID=PGSC0003DMG400025855;name="Seed maturation protein PM23"
ST4.03ch01	BGI	gene	84046909	84050133	.	.	.	ID=PGSC0003DMG400025770;name="Cell division cycle protein"
ST4.03ch01	BGI	gene	84050221	84053504	.	.	.	ID=PGSC0003DMG400025865;name="Tic21"
ST4.03ch01	BGI	gene	84067632	84069044	.	.	.	ID=PGSC0003DMG400025867;name="Serine-threonine protein kinase, plant-type"
ST4.03ch01	BGI	gene	84242570	84250253	.	.	.	ID=PGSC0003DMG400025880;name="Protein binding / zinc ion binding"
ST4.03ch01	BGI	gene	84255241	84262389	.	.	.	ID=PGSC0003DMG400025778;name="Myosin heavy chain, fast skeletal muscle, embryonic"
ST4.03ch01	BGI	gene	84401258	84405639	.	.	.	ID=PGSC0003DMG400025887;name="Thioredoxin M3, chloroplastic"
ST4.03ch01	BGI	gene	84596601	84603067	.	.	.	ID=PGSC0003DMG400025794;name="Pentatricopeptide repeat-containing protein"
ST4.03ch01	BGI	gene	84682198	84686384	.	.	.	ID=PGSC0003DMG400025799;name="Serine-threonine protein kinase, plant-type"
ST4.03ch01	BGI	gene	84972174	84976470	.	.	.	ID=PGSC0003DMG400025822;name="Conserved gene of unknown function"
ST4.03ch01	BGI	gene	85648477	85652037	.	.	.	ID=PGSC0003DMG401025167;name="1-acyl-sn-glycerol-3-phosphate acyltransferase"
ST4.03ch01	BGI	gene	85868132	85875220	.	.	.	ID=PGSC0003DMG401000722;name="Guanine nucleotide-binding protein subunit beta"
ST4.03ch01	BGI	gene	86043675	86046985	.	.	.	ID=PGSC0003DMG400000731;name="Response to dessication RD2"
ST4.03ch01	BGI	gene	86454723	86460664	.	.	.	ID=PGSC0003DMG400030968;name="Minichromosome maintenance 4 protein"
ST4.03ch01	BGI	gene	86894067	86898854	.	.	.	ID=PGSC0003DMG400001658;name="TRNA-dihydrouridine synthase"
ST4.03ch01	BGI	gene	86908135	86911506	.	.	.	ID=PGSC0003DMG400001617;name="Peptidyl-prolyl cis-trans isomerase Pin1"
ST4.03ch01	BGI	gene	87128757	87132021	.	.	.	ID=PGSC0003DMG400001638;name="39 kDa EF-Hand containing protein"
ST4.03ch01	BGI	gene	87300111	87304770	.	.	.	ID=PGSC0003DMG400006202;name="Thaumatin"
ST4.03ch01	BGI	gene	87533756	87537370	.	.	.	ID=PGSC0003DMG400006190;name="Minichromosome maintenance protein 10 isoform 1"
ST4.03ch01	BGI	gene	87638813	87648550	.	.	.	ID=PGSC0003DMG400006168;name="Ubiquitin-conjugating enzyme E2 23"
ST4.03ch01	BGI	gene	87731394	87734228	.	.	.	ID=PGSC0003DMG400018041;name="Conserved gene of unknown function"
ST4.03ch01	BGI	gene	87981368	87986533	.	.	.	ID=PGSC0003DMG401018633;name="Axoneme-associated protein mst101"
ST4.03ch01	BGI	gene	88051523	88058221	.	.	.	ID=PGSC0003DMG400018645;name="Ubiquitin-protein ligase"
ST4.03ch02	BGI	gene	133628	134194	.	.	.	ID=PGSC0003DMG400037314;name="Gene of unknown function"
ST4.03ch02	BGI	gene	559269	559577	.	.	.	ID=PGSC0003DMG400005098;name="Gene of unknown function"
ST4.03ch02	BGI	gene	1117191	1117739	.	.	.	ID=PGSC0003DMG400035864;name="Gene of unknown function"
ST4.03ch02	BGI	gene	1328480	1329001	.	.	.	ID=PGSC0003DMG400005100;name="Gag-pol protein"
ST4.03ch02	BGI	gene	1868801	1869259	.	.	.	ID=PGSC0003DMG400036757;name="Gene of unknown function"
ST4.03ch02	BGI	gene	2938849	2940012	.	.	.	ID=PGSC0003DMG400035638;name="40S ribosomal protein S12"
ST4.03ch02	BGI	gene	3899507	3899902	.	.	.	ID=PGSC0003DMG400047112;name="Conserved gene of unknown function"
ST4.03ch02	BGI	gene	4478946	4483486	.	.	.	ID=PGSC0003DMG400006635;name="Conserved gene of unknown function"
ST4.03ch02	BGI	gene	5088313	5089909	.	.	.	ID=PGSC0003DMG400002196;name="Aspartic proteinase nepenthesin-1"
ST4.03ch02	BGI	gene	5509248	5512550	.	.	.	ID=PGSC0003DMG400017793;name="Pentatricopeptide repeat-containing protein"
ST4.03ch02	BGI	gene	5974590	5974934	.	.	.	ID=PGSC0003DMG400045177;name="Gene of unknown function"
ST4.03ch02	BGI	gene	7406265	7409582	.	.	.	ID=PGSC0003DMG400017948;name="Superoxide dismutase"
ST4.03ch02	BGI	gene	7476733	7483234	.	.	.	ID=PGSC0003DMG400019835;name="Conserved gene of unknown function"
ST4.03ch02	BGI	gene	7675268	7677240	.	.	.	ID=PGSC0003DMG400019837;name="Conserved gene of unknown function"
ST4.03ch02	BGI	gene	7828767	7830987	.	.	.	ID=PGSC0003DMG400006735;name="DNAJ heat shock N-terminal domain-containing protein"
ST4.03ch02	BGI	gene	8071381	8072244	.	.	.	ID=PGSC0003DMG400043913;name="Gene of unknown function"
ST4.03ch02	BGI	gene	8470164	8476881	.	.	.	ID=PGSC0003DMG402010580;name="ATP-dependent Clp protease proteolytic subunit"
ST4.03ch02	BGI	gene	8671880	8672367	.	.	.	ID=PGSC0003DMG400042372;name="Gene of unknown function"
ST4.03ch02	BGI	gene	8798093	8806350	.	.	.	ID=PGSC0003DMG400002324;name="Plastid high chlorophyll fluorescence 136"
ST4.03ch02	BGI	gene	9030740	9031311	.	.	.	ID=PGSC0003DMG400019902;name="Rapid ALkalinization Factor"
ST4.03ch02	BGI	gene	9267797	9268221	.	.	.	ID=PGSC0003DMG400001194;name="RALFL33"
ST4.03ch02	BGI	gene	9435160	9438264	.	.	.	ID=PGSC0003DMG400019006;name="Pentatricopeptide repeat-containing protein"
ST4.03ch02	BGI	gene	11322656	11325774	.	.	.	ID=PGSC0003DMG400021928;name="Na(+)/H(+) antiporter"
ST4.03ch02	BGI	gene	11574610	11575936	.	.	.	ID=PGSC0003DMG400031337;name="MTERF"
ST4.03ch02	BGI	gene	12109437	12111893	.	.	.	ID=PGSC0003DMG400003174;name="Protein AFR"
ST4.03ch02	BGI	gene	12176401	12177766	.	.	.	ID=PGSC0003DMG400003173;name="Cation-chloride co-transporter"
ST4.03ch02	BGI	gene	12538015	12539063	.	.	.	ID=PGSC0003DMG400009805;name="Gene of unknown function"
ST4.03ch02	BGI	gene	12948316	12950126	.	.	.	ID=PGSC0003DMG400017976;name="Reticuline oxidase"
ST4.03ch02	BGI	gene	13576003	13576795	.	.	.	ID=PGSC0003DMG403028079;name="Gene of unknown function"
ST4.03ch02	BGI	gene	13800647	13801371	.	.	.	ID=PGSC0003DMG400011812;name="Conserved gene of unknown function"
ST4.03ch02	BGI	gene	14372744	14373691	.	.	.	ID=PGSC0003DMG400031402;name="Gene of unknown function"
ST4.03ch02	BGI	gene	14960876	14961238	.	.	.	ID=PGSC0003DMG400047199;name="Gene of unknown function"
ST4.03ch02	BGI	gene	14970045	14971395	.	.	.	ID=PGSC0003DMG400024368;name="Conserved gene of unknown function"
ST4.03ch02	BGI	gene	15492383	15493329	.	.	.	ID=PGSC0003DMG400041517;name="PreproMP73"
ST4.03ch02	BGI	gene	15517635	15522570	.	.	.	ID=PGSC0003DMG400014931;name="50S ribosomal protein L7/L12"
ST4.03ch02	BGI	gene	15776041	15776352	.	.	.	ID=PGSC0003DMG400043415;name="Gene of unknown function"
ST4.03ch02	BGI	gene	16239782	16240268	.	.	.	ID=PGSC0003DMG400040539;name="Gene of unknown function"
ST4.03ch02	BGI	gene	16765027	16765380	.	.	.	ID=PGSC0003DMG400004522;name="Conserved gene of unknown function"
ST4.03ch02	BGI	gene	16872971	16875269	.	.	.	ID=PGSC0003DMG400012689;name="Endonuclease/exonuclease/phosphatase"
ST4.03ch02	BGI	gene	17187719	17190935	.	.	.	ID=PGSC0003DMG400019871;name="Hydrolase"
ST4.03ch02	BGI	gene	17204565	17210883	.	.	.	ID=PGSC0003DMG400022060;name="Hepatocellular carcinoma-associated antigen"
ST4.03ch02	BGI	gene	17627321	17628069	.	.	.	ID=PGSC0003DMG400021488;name="Conserved gene of unknown function"
ST4.03ch02	BGI	gene	17928441	17936399	.	.	.	ID=PGSC0003DMG400021455;name="Integral membrane family protein"
ST4.03ch02	BGI	gene	18040678	18042764	.	.	.	ID=PGSC0003DMG400021452;name="AMP dependent ligase"
ST4.03ch02	BGI	gene	18468058	18468597	.	.	.	ID=PGSC0003DMG400034344;name="Acyl carrier protein"
ST4.03ch02	BGI	gene	18878488	18883269	.	.	.	ID=PGSC0003DMG400023164;name="Translation initiation factor"
ST4.03ch02	BGI	gene	18897372	18898330	.	.	.	ID=PGSC0003DMG400023160;name="RING-H2 finger protein ATL80"
ST4.03ch02	BGI	gene	19171056	19175006	.	.	.	ID=PGSC0003DMG400017488;name="Conserved gene of unknown function"
ST4.03ch02	BGI	gene	19829097	19829654	.	.	.	ID=PGSC0003DMG400036456;name="NAC transcription factor"
ST4.03ch02	BGI	gene	20652893	20653582	.	.	.	ID=PGSC0003DMG400012008;name="BURP domain-containing protein"
ST4.03ch02	BGI	gene	20799347	20808028	.	.	.	ID=PGSC0003DMG400015491;name="Tm-1^GCR26 protein"
ST4.03ch02	BGI	gene	21670151	21673248	.	.	.	ID=PGSC0003DMG400024176;name="Carbohydrate transporter"
ST4.03ch02	BGI	gene	21734037	21739398	.	.	.	ID=PGSC0003DMG400024186;name="Conserved gene of unknown function"
ST4.03ch02	BGI	gene	22001214	22007409	.	.	.	ID=PGSC0003DMG400010399;name="Mannose-6-phosphate isomerase"
ST4.03ch02	BGI	gene	22333282	22335923	.	.	.	ID=PGSC0003DMG400010408;name="Oxidoreductase"
ST4.03ch02	BGI	gene	22886298	22891948	.	.	.	ID=PGSC0003DMG402013020;name="Heat shock protein binding protein"
ST4.03ch02	BGI	gene	23414636	23415103	.	.	.	ID=PGSC0003DMG400025480;name="Receptor protein kinase"
ST4.03ch02	BGI	gene	23754425	23754773	.	.	.	ID=PGSC0003DMG400000751;name="Gene of unknown function"
ST4.03ch02	BGI	gene	24148416	24149311	.	.	.	ID=PGSC0003DMG400013105;name="DOF domain class transcription factor"
ST4.03ch02	BGI	gene	24183991	24188089	.	.	.	ID=PGSC0003DMG400013102;name="Leucyl-tRNA synthetase"
ST4.03ch02	BGI	gene	24410569	24412629	.	.	.	ID=PGSC0003DMG400037242;name="Pentatricopeptide repeat-containing protein"
ST4.03ch02	BGI	gene	24884399	24891114	.	.	.	ID=PGSC0003DMG400026559;name="Conserved gene of unknown function"
ST4.03ch02	BGI	gene	24915574	24918901	.	.	.	ID=PGSC0003DMG400026550;name="Phytoene dehydrogenase"
ST4.03ch02	BGI	gene	25185566	25186519	.	.	.	ID=PGSC0003DMG400014083;name="Ninja-family protein AFP2"
ST4.03ch02	BGI	gene	25558357	25566224	.	.	.	ID=PGSC0003DMG400025132;name="KH domain-containing protein"
ST4.03ch02	BGI	gene	26535433	26540694	.	.	.	ID=PGSC0003DMG400006959;name="GPI transamidase component family protein / Gaa1-like family protein"
ST4.03ch02	BGI	gene	26613043	26615973	.	.	.	ID=PGSC0003DMG400006965;name="Glycerol-3-phosphate dehydrogenase"
ST4.03ch02	BGI	gene	26758507	26761691	.	.	.	ID=PGSC0003DMG400006976;name="Structural constituent of ribosome"
ST4.03ch02	BGI	gene	27100625	27106372	.	.	.	ID=PGSC0003DMG400009430;name="Allantoate amidohydrolase"
ST4.03ch02	BGI	gene	27522628	27524043	.	.	.	ID=PGSC0003DMG400010428;name="TRNA (Guanine-n(7)-)-methyltransferase"
ST4.03ch02	BGI	gene	27603067	27603781	.	.	.	ID=PGSC0003DMG402010423;name="2-oxo acid dehydrogenase, lipoyl-binding site"
ST4.03ch02	BGI	gene	27608039	27609565	.	.	.	ID=PGSC0003DMG400010450;name="Glycoprotein endopeptidase"
ST4.03ch02	BGI	gene	27609963	27614224	.	.	.	ID=PGSC0003DMG400010422;name="Pentatricopeptide repeat-containing protein"
ST4.03ch02	BGI	gene	28984874	28988780	.	.	.	ID=PGSC0003DMG400021190;name="50S ribosomal protein L20"
ST4.03ch02	BGI	gene	29387465	29390057	.	.	.	ID=PGSC0003DMG400021106;name="Patellin-4"
ST4.03ch02	BGI	gene	29667610	29670067	.	.	.	ID=PGSC0003DMG400021092;name="Alpha/beta hydrolase"
ST4.03ch02	BGI	gene	29708438	29712521	.	.	.	ID=PGSC0003DMG400021091;name="K+ channel inward rectifying"
ST4.03ch02	BGI	gene	29880060	29884002	.	.	.	ID=PGSC0003DMG400008287;name="Urease accessory protein G"
ST4.03ch02	BGI	gene	29988677	29997070	.	.	.	ID=PGSC0003DMG400008314;name="RNA binding protein"
ST4.03ch02	BGI	gene	30365829	30369043	.	.	.	ID=PGSC0003DMG400003067;name="Conserved gene of unknown function"
ST4.03ch02	BGI	gene	30501190	30511178	.	.	.	ID=PGSC0003DMG400003073;name="16S rRNA processing protein RimM family"
ST4.03ch02	BGI	gene	30529373	30530561	.	.	.	ID=PGSC0003DMG400003075;name="Plasma membrane associated protein"
ST4.03ch02	BGI	gene	30544904	30552312	.	.	.	ID=PGSC0003DMG400003076;name="SH3 domain-containing protein 3"
ST4.03ch02	BGI	gene	31056959	31060556	.	.	.	ID=PGSC0003DMG400028444;name="Cyclic phosphodiesterase"
ST4.03ch02	BGI	gene	31358528	31359958	.	.	.	ID=PGSC0003DMG400028409;name="Histidinol dehydrogenase"
ST4.03ch02	BGI	gene	31815891	31819690	.	.	.	ID=PGSC0003DMG400028475;name="OJ991113_30.19 protein"
ST4.03ch02	BGI	gene	33073552	33076413	.	.	.	ID=PGSC0003DMG400031773;name="Transcription elongation factor 1 homolog"
ST4.03ch02	BGI	gene	33227181	33231092	.	.	.	ID=PGSC0003DMG400031752;name="Leucine-rich repeat receptor kinase"
ST4.03ch02	BGI	gene	33355904	33365032	.	.	.	ID=PGSC0003DMG400031748;name="Conserved gene of unknown function"
ST4.03ch02	BGI	gene	33746850	33750784	.	.	.	ID=PGSC0003DMG400029704;name="30S ribosomal protein S5"
ST4.03ch02	BGI	gene	33797367	33799126	.	.	.	ID=PGSC0003DMG400029701;name="DNA-binding WRKY; VQ"
ST4.03ch02	BGI	gene	33974644	33983840	.	.	.	ID=PGSC0003DMG400029724;name="PHO2"
ST4.03ch02	BGI	gene	34014682	34022225	.	.	.	ID=PGSC0003DMG400029721;name="DNA-directed RNA polymerase II subunit RPB2"
ST4.03ch02	BGI	gene	34101866	34103039	.	.	.	ID=PGSC0003DMG400022385;name="Acyl-CoA thioesterase"
ST4.03ch02	BGI	gene	34220314	34228504	.	.	.	ID=PGSC0003DMG400022380;name="Double-stranded RNA binding protein"
ST4.03ch02	BGI	gene	34258806	34261530	.	.	.	ID=PGSC0003DMG400022434;name="RNA polymerase-associated protein RTF1"
ST4.03ch02	BGI	gene	34503266	34507214	.	.	.	ID=PGSC0003DMG400022420;name="Pak inhibitor skb15"
ST4.03ch02	BGI	gene	34611485	34616177	.	.	.	ID=PGSC0003DMG400022364;name="Conserved gene of unknown function"
ST4.03ch02	BGI	gene	34939842	34942052	.	.	.	ID=PGSC0003DMG400022403;name="Ubiquitin-protein ligase"
ST4.03ch02	BGI	gene	35082333	35085757	.	.	.	ID=PGSC0003DMG400022398;name="ATP binding protein"
ST4.03ch02	BGI	gene	35096767	35099384	.	.	.	ID=PGSC0003DMG400022349;name="Pentatricopeptide repeat-containing protein"
ST4.03ch02	BGI	gene	35111412	35114306	.	.	.	ID=PGSC0003DMG400022347;name="Conserved gene of unknown function"
ST4.03ch02	BGI	gene	35409974	35412187	.	.	.	ID=PGSC0003DMG400013880;name="E3 ubiquitin ligase PUB14"
ST4.03ch02	BGI	gene	35934931	35935617	.	.	.	ID=PGSC0003DMG400002090;name="Non-race specific disease resistance protein 1 b"
ST4.03ch02	BGI	gene	36131846	36137629	.	.	.	ID=PGSC0003DMG400002087;name="Ribosomal pseudouridine synthase"
ST4.03ch02	BGI	gene	36145239	36147706	.	.	.	ID=PGSC0003DMG400002078;name="Cytochrome P450"
ST4.03ch02	BGI	gene	36547723	36551369	.	.	.	ID=PGSC0003DMG400016444;name="Aminomethyltransferase, mitochondrial"
ST4.03ch02	BGI	gene	36579207	36581860	.	.	.	ID=PGSC0003DMG400016468;name="Bcr-associated protein, bap"
ST4.03ch02	BGI	gene	36763683	36771158	.	.	.	ID=PGSC0003DMG400016709;name="Kinase"
ST4.03ch02	BGI	gene	36821268	36822644	.	.	.	ID=PGSC0003DMG400016725;name="Conserved gene of unknown function"
ST4.03ch02	BGI	gene	36866476	36869773	.	.	.	ID=PGSC0003DMG400016728;name="Octicosapeptide/Phox/Bem1p domain-containing protein"
ST4.03ch02	BGI	gene	36899138	36906129	.	.	.	ID=PGSC0003DMG400016717;name="Ran GTPase binding protein"
ST4.03ch02	BGI	gene	36945099	36948626	.	.	.	ID=PGSC0003DMG400016731;name="60S ribosomal protein L10, mitochondrial"
ST4.03ch02	BGI	gene	37021672	37025644	.	.	.	ID=PGSC0003DMG400019729;name="Beta-catenin 1"
ST4.03ch02	BGI	gene	37350796	37351587	.	.	.	ID=PGSC0003DMG400017740;name="Conserved gene of unknown function"
ST4.03ch02	BGI	gene	37691946	37695893	.	.	.	ID=PGSC0003DMG400007324;name="Protein TRIGALACTOSYLDIACYLGLYCEROL 2, chloroplastic"
ST4.03ch02	BGI	gene	37940137	37946067	.	.	.	ID=PGSC0003DMG400013633;name="Mini-chromosome maintenance protein MCM6"
ST4.03ch02	BGI	gene	37965760	37973304	.	.	.	ID=PGSC0003DMG401013636;name="Protein transport protein Sec24"
ST4.03ch02	BGI	gene	38308474	38315691	.	.	.	ID=PGSC0003DMG400001509;name="Kinase"
ST4.03ch02	BGI	gene	38380354	38381155	.	.	.	ID=PGSC0003DMG400001513;name="50S robosomal protein L11"
ST4.03ch02	BGI	gene	38421539	38423032	.	.	.	ID=PGSC0003DMG400001516;name="RAB GTPase activator"
ST4.03ch02	BGI	gene	38464953	38468009	.	.	.	ID=PGSC0003DMG400001565;name="HB2 homeodomain protein"
ST4.03ch02	BGI	gene	38840018	38847645	.	.	.	ID=PGSC0003DMG400001545;name="Ribonuclease E"
ST4.03ch02	BGI	gene	38873988	38875943	.	.	.	ID=PGSC0003DMG400001578;name="Conserved gene of unknown function"
ST4.03ch02	BGI	gene	38887281	38888817	.	.	.	ID=PGSC0003DMG400001579;name="Conserved gene of unknown function"
ST4.03ch02	BGI	gene	38894599	38898773	.	.	.	ID=PGSC0003DMG400001580;name="GPI mannosyltransferase 1"
ST4.03ch02	BGI	gene	38993036	38994758	.	.	.	ID=PGSC0003DMG400003664;name="Protein-methionine-s-oxide reductase"
ST4.03ch02	BGI	gene	39227880	39234741	.	.	.	ID=PGSC0003DMG400003575;name="26S proteasome non-atpase regulatory subunit"
ST4.03ch02	BGI	gene	39847246	39848906	.	.	.	ID=PGSC0003DMG400003543;name="Serine-threonine protein kinase, plant-type"
ST4.03ch02	BGI	gene	39933968	39941803	.	.	.	ID=PGSC0003DMG400003539;name="Aldehyde dehydrogenase"
ST4.03ch02	BGI	gene	39991703	39997918	.	.	.	ID=PGSC0003DMG400003536;name="3-epi-6-deoxocathasterone 23-monooxygenase"
ST4.03ch02	BGI	gene	40000999	40006108	.	.	.	ID=PGSC0003DMG400003535;name="CDK5 regulatory subunit-associated protein"
ST4.03ch02	BGI	gene	40130775	40134544	.	.	.	ID=PGSC0003DMG400003527;name="Disease resistance protein RGA2"
ST4.03ch02	BGI	gene	40462161	40470409	.	.	.	ID=PGSC0003DMG400003507;name="TVLP1"
ST4.03ch02	BGI	gene	40508240	40511607	.	.	.	ID=PGSC0003DMG400003504;name="50S ribosomal protein L6"
ST4.03ch02	BGI	gene	40576028	40581268	.	.	.	ID=PGSC0003DMG400014902;name="Cytochrome P450"
ST4.03ch02	BGI	gene	41071105	41078971	.	.	.	ID=PGSC0003DMG400012671;name="Dolichyl pyrophosphate Man9GlcNAc2 alpha-1,3-glucosyltransferase"
ST4.03ch02	BGI	gene	41634797	41638497	.	.	.	ID=PGSC0003DMG400030633;name="Pyruvate decarboxylase"
ST4.03ch02	BGI	gene	41740796	41744909	.	.	.	ID=PGSC0003DMG400030599;name="ELL-associated factor"
ST4.03ch02	BGI	gene	41838773	41842220	.	.	.	ID=PGSC0003DMG400030649;name="Armadillo/beta-catenin repeat family protein"
ST4.03ch02	BGI	gene	42121804	42128362	.	.	.	ID=PGSC0003DMG401030621;name="WD-repeat protein"
ST4.03ch02	BGI	gene	42245959	42247729	.	.	.	ID=PGSC0003DMG400030629;name="Cysteine desulfurylase"
ST4.03ch02	BGI	gene	42652790	42657863	.	.	.	ID=PGSC0003DMG400021413;name="Conserved gene of unknown function"
ST4.03ch02	BGI	gene	42732751	42739079	.	.	.	ID=PGSC0003DMG400021445;name="Cyclophilin-10"
ST4.03ch02	BGI	gene	42845326	42847895	.	.	.	ID=PGSC0003DMG400004537;name="Conserved gene of unknown function"
ST4.03ch02	BGI	gene	43141808	43143923	.	.	.	ID=PGSC0003DMG400024946;name="Sigma factor sigb regulation protein rsbq"
ST4.03ch02	BGI	gene	43804309	43810444	.	.	.	ID=PGSC0003DMG400004020;name="Zeaxanthin epoxidase, chloroplastic"
ST4.03ch02	BGI	gene	44529204	44537572	.	.	.	ID=PGSC0003DMG400010074;name="Hydroxyproline-rich glycoprotein family protein"
ST4.03ch02	BGI	gene	44589649	44597477	.	.	.	ID=PGSC0003DMG400010080;name="GTP-binding protein alpha subunit, gna"
ST4.03ch02	BGI	gene	44668034	44668501	.	.	.	ID=PGSC0003DMG400037576;name="Conserved gene of unknown function"
ST4.03ch02	BGI	gene	44849067	44853459	.	.	.	ID=PGSC0003DMG400010044;name="GNS1/SUR4 membrane family protein"
ST4.03ch02	BGI	gene	44918163	44925219	.	.	.	ID=PGSC0003DMG402010047;name="DNA double-strand break repair rad50 ATPase"
ST4.03ch02	BGI	gene	45335415	45340717	.	.	.	ID=PGSC0003DMG400001467;name="Protein pim1"
ST4.03ch02	BGI	gene	45623743	45626822	.	.	.	ID=PGSC0003DMG400001454;name="ATEXO70E1"
ST4.03ch02	BGI	gene	45755231	45758822	.	.	.	ID=PGSC0003DMG400001353;name="EID1-like F-box protein 2"
ST4.03ch02	BGI	gene	45786407	45790505	.	.	.	ID=PGSC0003DMG400001441;name="Cyclic nucleotide-gated ion channel"
ST4.03ch02	BGI	gene	45801012	45804327	.	.	.	ID=PGSC0003DMG400001350;name="RRNA methylase"
ST4.03ch02	BGI	gene	45848177	45851871	.	.	.	ID=PGSC0003DMG401001347;name="Mitochondrial saccharopine dehydrogenase"
ST4.03ch02	BGI	gene	45883025	45889240	.	.	.	ID=PGSC0003DMG400001438;name="Chorismate mutase 1"
ST4.03ch02	BGI	gene	46189568	46196715	.	.	.	ID=PGSC0003DMG400001328;name="Granule-bound starch synthase 2, chloroplastic/amyloplastic"
ST4.03ch02	BGI	gene	46242021	46245904	.	.	.	ID=PGSC0003DMG400001422;name="60S ribosomal protein L34"
ST4.03ch02	BGI	gene	46453439	46454223	.	.	.	ID=PGSC0003DMG400001310;name="Conserved gene of unknown function"
ST4.03ch02	BGI	gene	46488884	46491979	.	.	.	ID=PGSC0003DMG401001308;name="DTW domain-containing protein"
ST4.03ch02	BGI	gene	46622150	46623554	.	.	.	ID=PGSC0003DMG400001299;name="Ankyrin repeat domain protein"
ST4.03ch02	BGI	gene	46706587	46710386	.	.	.	ID=PGSC0003DMG400001393;name="Amino acid permease"
ST4.03ch02	BGI	gene	46777723	46780938	.	.	.	ID=PGSC0003DMG400000510;name="Conserved gene of unknown function"
ST4.03ch02	BGI	gene	46963265	46968025	.	.	.	ID=PGSC0003DMG401000527;name="Peptidyl-prolyl cis-trans isomerase"
ST4.03ch02	BGI	gene	47177168	47180881	.	.	.	ID=PGSC0003DMG400000518;name="Peptide deformylase 1B, chloroplastic"
ST4.03ch02	BGI	gene	47503146	47509299	.	.	.	ID=PGSC0003DMG400012609;name="TRNA-pseudouridine synthase"
ST4.03ch02	BGI	gene	47623194	47628038	.	.	.	ID=PGSC0003DMG400012642;name="3-ketoacyl-CoA reductase 1"
ST4.03ch02	BGI	gene	47644681	47648752	.	.	.	ID=PGSC0003DMG400012644;name="ATP synthase mitochondrial F1 complex assembly factor 2, mitochondrial"
ST4.03ch02	BGI	gene	47659472	47660271	.	.	.	ID=PGSC0003DMG400012626;name="Conserved gene of unknown function"
ST4.03ch02	BGI	gene	47689242	47698215	.	.	.	ID=PGSC0003DMG402020229;name="Esterase/lipase/thioesterase; Lipase, active site"
ST4.03ch02	BGI	gene	47834274	47839237	.	.	.	ID=PGSC0003DMG400020219;name="Ankyrin repeat-containing protein"
ST4.03ch02	BGI	gene	47869235	47875648	.	.	.	ID=PGSC0003DMG400020262;name="Conserved gene of unknown function"
ST4.03ch02	BGI	gene	48132120	48140721	.	.	.	ID=PGSC0003DMG400020201;name="Conserved gene of unknown function"
ST4.03ch02	BGI	gene	48241335	48241916	.	.	.	ID=PGSC0003DMG400035897;name="Conserved gene of unknown function"
ST4.03ch02	BGI	gene	48414159	48415969	.	.	.	ID=PGSC0003DMG400020233;name="Dead box ATP-dependent RNA helicase"
ST4.03ch03	BGI	gene	185575	188815	.	.	.	ID=PGSC0003DMG400013378;name="Metalloendopeptidase"
ST4.03ch03	BGI	gene	291664	292752	.	.	.	ID=PGSC0003DMG400047204;name="Structural constituent of ribosome"
ST4.03ch03	BGI	gene	352477	357676	.	.	.	ID=PGSC0003DMG400013442;name="ADP-ribosylation factor"
ST4.03ch03	BGI	gene	386624	393772	.	.	.	ID=PGSC0003DMG400013444;name="Acylamino-acid-releasing enzyme"
ST4.03ch03	BGI	gene	1554796	1557143	.	.	.	ID=PGSC0003DMG400004389;name="MYB transcription factor"
ST4.03ch03	BGI	gene	3048502	3057254	.	.	.	ID=PGSC0003DMG400018667;name="Conserved gene of unknown function"
ST4.03ch03	BGI	gene	3260311	3261318	.	.	.	ID=PGSC0003DMG400018676;name="Conserved gene of unknown function"
ST4.03ch03	BGI	gene	3407241	3410568	.	.	.	ID=PGSC0003DMG400022527;name="F-box domain containing protein"
ST4.03ch03	BGI	gene	3490272	3492775	.	.	.	ID=PGSC0003DMG400022531;name="Zinc finger protein"
ST4.03ch03	BGI	gene	4972791	4973312	.	.	.	ID=PGSC0003DMG400045551;name="Mads box protein"
ST4.03ch03	BGI	gene	6065794	6067616	.	.	.	ID=PGSC0003DMG400039556;name="Gene of unknown function"
ST4.03ch03	BGI	gene	6301879	6303243	.	.	.	ID=PGSC0003DMG400030259;name="Nudix hydrolase 1"
ST4.03ch03	BGI	gene	6566147	6567290	.	.	.	ID=PGSC0003DMG400005476;name="Ocs element-binding factor"
ST4.03ch03	BGI	gene	6979772	6983541	.	.	.	ID=PGSC0003DMG400014869;name="Formin 6"
ST4.03ch03	BGI	gene	7206788	7208616	.	.	.	ID=PGSC0003DMG400014863;name="Phenylacetaldehyde synthase"
ST4.03ch03	BGI	gene	7333733	7337612	.	.	.	ID=PGSC0003DMG400014873;name="Conserved gene of unknown function"
ST4.03ch03	BGI	gene	7598006	7600318	.	.	.	ID=PGSC0003DMG400020918;name="Avr9/Cf-9 rapidly elicited protein 189"
ST4.03ch03	BGI	gene	7819057	7822941	.	.	.	ID=PGSC0003DMG400006483;name="TRNA-dihydrouridine synthase"
ST4.03ch03	BGI	gene	8142153	8142957	.	.	.	ID=PGSC0003DMG400034101;name="AP2 domain class transcription factor"
ST4.03ch03	BGI	gene	8973525	8973886	.	.	.	ID=PGSC0003DMG400037325;name="Gene of unknown function"
ST4.03ch03	BGI	gene	9358160	9359476	.	.	.	ID=PGSC0003DMG400022918;name="Phenylcoumaran benzylic ether reductase"
ST4.03ch03	BGI	gene	9487739	9488925	.	.	.	ID=PGSC0003DMG400038427;name="Gene of unknown function"
ST4.03ch03	BGI	gene	9606287	9609911	.	.	.	ID=PGSC0003DMG402022924;name="Inositol monophosphatase 2"
ST4.03ch03	BGI	gene	9777298	9778441	.	.	.	ID=PGSC0003DMG400029174;name="GNS1/SUR4 membrane family protein"
ST4.03ch03	BGI	gene	10578967	10579461	.	.	.	ID=PGSC0003DMG400037234;name="Gene of unknown function"
ST4.03ch03	BGI	gene	10792285	10792778	.	.	.	ID=PGSC0003DMG400018766;name="Seed maturation protein PM41"
ST4.03ch03	BGI	gene	11286956	11288588	.	.	.	ID=PGSC0003DMG401024348;name="Hypothetical plant protein"
ST4.03ch03	BGI	gene	11858447	11859025	.	.	.	ID=PGSC0003DMG400037904;name="Polyprotein protein"
ST4.03ch03	BGI	gene	12247189	12251432	.	.	.	ID=PGSC0003DMG400007651;name="Peptidase"
ST4.03ch03	BGI	gene	12785742	12786068	.	.	.	ID=PGSC0003DMG400035311;name="Gene of unknown function"
ST4.03ch03	BGI	gene	13684749	13686526	.	.	.	ID=PGSC0003DMG400008639;name="Galactose mutarotase"
ST4.03ch03	BGI	gene	14142539	14146888	.	.	.	ID=PGSC0003DMG400001105;name="Sphingosine-1-phosphate phosphohydrolase"
ST4.03ch03	BGI	gene	14314548	14317191	.	.	.	ID=PGSC0003DMG400001108;name="Gene of unknown function"
ST4.03ch03	BGI	gene	14879240	14879866	.	.	.	ID=PGSC0003DMG400040532;name="Gene of unknown function"
ST4.03ch03	BGI	gene	15654293	15654862	.	.	.	ID=PGSC0003DMG400000974;name="LOB domain-containing protein 6"
ST4.03ch03	BGI	gene	15997552	16000629	.	.	.	ID=PGSC0003DMG400013960;name="Gene of unknown function"
ST4.03ch03	BGI	gene	17013498	17013857	.	.	.	ID=PGSC0003DMG400016914;name="Self-pruning interacting protein 1"
ST4.03ch03	BGI	gene	17331990	17341319	.	.	.	ID=PGSC0003DMG400013207;name="GTP-binding protein lepA"
ST4.03ch03	BGI	gene	17697923	17698566	.	.	.	ID=PGSC0003DMG400037290;name="Polyprotein protein"
ST4.03ch03	BGI	gene	17989957	17995428	.	.	.	ID=PGSC0003DMG400026328;name="WD-repeat protein"
ST4.03ch03	BGI	gene	18355393	18355885	.	.	.	ID=PGSC0003DMG400008533;name="Carbonyl reductase"
ST4.03ch03	BGI	gene	18927110	18932374	.	.	.	ID=PGSC0003DMG401010374;name="Sugar transporter"
ST4.03ch03	BGI	gene	19807869	19814096	.	.	.	ID=PGSC0003DMG400012937;name="Conserved gene of unknown function"
ST4.03ch03	BGI	gene	20174648	20183799	.	.	.	ID=PGSC0003DMG400012934;name="Glycoside hydrolase family 28 protein / polygalacturonase (pectinase) family protein"
ST4.03ch03	BGI	gene	20216544	20221838	.	.	.	ID=PGSC0003DMG400012931;name="Conserved gene of unknown function"
ST4.03ch03	BGI	gene	21180761	21181598	.	.	.	ID=PGSC0003DMG400046418;name="Conserved gene of unknown function"
ST4.03ch03	BGI	gene	21505441	21505863	.	.	.	ID=PGSC0003DMG400045330;name="Gene of unknown function"
ST4.03ch03	BGI	gene	22175330	22181330	.	.	.	ID=PGSC0003DMG400019789;name="Exostosin family protein"
ST4.03ch03	BGI	gene	22515765	22518253	.	.	.	ID=PGSC0003DMG400011957;name="Tetratricopeptide-like helical"
ST4.03ch03	BGI	gene	22892216	22893010	.	.	.	ID=PGSC0003DMG400046076;name="1,3-beta-D-glucan glucanohydrolase"
ST4.03ch03	BGI	gene	23864437	23865567	.	.	.	ID=PGSC0003DMG400040587;name="Rubisco activase"
ST4.03ch03	BGI	gene	25256992	25257372	.	.	.	ID=PGSC0003DMG400037792;name="Gene of unknown function"
ST4.03ch03	BGI	gene	26178227	26178634	.	.	.	ID=PGSC0003DMG400036838;name="Gene of unknown function"
ST4.03ch03	BGI	gene	26824152	26830361	.	.	.	ID=PGSC0003DMG400029866;name="Amino acid transporter"
ST4.03ch03	BGI	gene	27867556	27871675	.	.	.	ID=PGSC0003DMG400012376;name="Pearli"
ST4.03ch03	BGI	gene	28684853	28687117	.	.	.	ID=PGSC0003DMG400012380;name="ATEXO70E1"
ST4.03ch03	BGI	gene	28939707	28940522	.	.	.	ID=PGSC0003DMG400037436;name="Gene of unknown function"
ST4.03ch03	BGI	gene	29281165	29284515	.	.	.	ID=PGSC0003DMG400035754;name="Gene of unknown function"
ST4.03ch03	BGI	gene	31311313	31311769	.	.	.	ID=PGSC0003DMG401002060;name="Acid phosphatase"
ST4.03ch03	BGI	gene	31879186	31885832	.	.	.	ID=PGSC0003DMG400031350;name="Uridylate kinase"
ST4.03ch03	BGI	gene	32698196	32699073	.	.	.	ID=PGSC0003DMG400021795;name="Gene of unknown function"
ST4.03ch03	BGI	gene	32979550	32982451	.	.	.	ID=PGSC0003DMG400023185;name="Conserved gene of unknown function"
ST4.03ch03	BGI	gene	33021893	33023719	.	.	.	ID=PGSC0003DMG400023189;name="Conserved gene of unknown function"
ST4.03ch03	BGI	gene	33400272	33400922	.	.	.	ID=PGSC0003DMG400021691;name="Lipid binding protein"
ST4.03ch03	BGI	gene	33761925	33762353	.	.	.	ID=PGSC0003DMG400016741;name="Conserved gene of unknown function"
ST4.03ch03	BGI	gene	34373347	34373820	.	.	.	ID=PGSC0003DMG400013988;name="TA20 protein"
ST4.03ch03	BGI	gene	35215872	35219042	.	.	.	ID=PGSC0003DMG400011929;name="Oxidoreductase"
ST4.03ch03	BGI	gene	35355592	35359275	.	.	.	ID=PGSC0003DMG400027726;name="Conserved gene of unknown function"
ST4.03ch03	BGI	gene	35463315	35464267	.	.	.	ID=PGSC0003DMG400027718;name="LOB domain-containing protein"
ST4.03ch03	BGI	gene	36148282	36154444	.	.	.	ID=PGSC0003DMG400022947;name="Uncharacterized aarF domain-containing protein kinase, chloroplastic"
ST4.03ch03	BGI	gene	36664861	36665750	.	.	.	ID=PGSC0003DMG400005255;name="Conserved gene of unknown function"
ST4.03ch03	BGI	gene	36917053	36926550	.	.	.	ID=PGSC0003DMG400008342;name="Conserved gene of unknown function"
ST4.03ch03	BGI	gene	37122064	37122725	.	.	.	ID=PGSC0003DMG400008326;name="Gene of unknown function"
ST4.03ch03	BGI	gene	37899654	37900136	.	.	.	ID=PGSC0003DMG400044238;name="Gene of unknown function"
ST4.03ch03	BGI	gene	38198170	38206814	.	.	.	ID=PGSC0003DMG400010747;name="WD-repeat protein"
ST4.03ch03	BGI	gene	38305134	38312695	.	.	.	ID=PGSC0003DMG400018851;name="N(4)-(Beta-n-acetylglucosaminyl)-l-asparaginase"
ST4.03ch03	BGI	gene	38314819	38321395	.	.	.	ID=PGSC0003DMG400018852;name="Rho GTPase activator"
ST4.03ch03	BGI	gene	38706732	38713255	.	.	.	ID=PGSC0003DMG400014826;name="Salt tolerance protein 3"
ST4.03ch03	BGI	gene	39195558	39196133	.	.	.	ID=PGSC0003DMG400013859;name="Gene of unknown function"
ST4.03ch03	BGI	gene	39198136	39201014	.	.	.	ID=PGSC0003DMG400013858;name="BCL-2-associated athanogene 7"
ST4.03ch03	BGI	gene	40024147	40025003	.	.	.	ID=PGSC0003DMG400010815;name="PME inhibitor"
ST4.03ch03	BGI	gene	40738433	40743321	.	.	.	ID=PGSC0003DMG400031032;name="RNA-directed DNA polymerase (Reverse transcriptase)"
ST4.03ch03	BGI	gene	40990961	40994775	.	.	.	ID=PGSC0003DMG400031012;name="Hydroxyproline-rich glycoprotein family protein"
ST4.03ch03	BGI	gene	41090282	41096180	.	.	.	ID=PGSC0003DMG400031017;name="Peptidase"
ST4.03ch03	BGI	gene	41645693	41650679	.	.	.	ID=PGSC0003DMG400024248;name="Oxidoreductase"
ST4.03ch03	BGI	gene	41778573	41780903	.	.	.	ID=PGSC0003DMG400031491;name="Molybdopterin cofactor sulfurase"
ST4.03ch03	BGI	gene	41998341	42000442	.	.	.	ID=PGSC0003DMG400014262;name="Conserved gene of unknown function"
ST4.03ch03	BGI	gene	42441997	42442745	.	.	.	ID=PGSC0003DMG400014320;name="Nonspecific lipid-transfer protein"
ST4.03ch03	BGI	gene	42558202	42558810	.	.	.	ID=PGSC0003DMG400014325;name="Sugar isomerase domain-containing protein"
ST4.03ch03	BGI	gene	42943572	42944472	.	.	.	ID=PGSC0003DMG400014342;name="Metal ion binding protein"
ST4.03ch03	BGI	gene	43325825	43328787	.	.	.	ID=PGSC0003DMG400015794;name="Cis-prenyltransferase"
ST4.03ch03	BGI	gene	43339608	43343040	.	.	.	ID=PGSC0003DMG400015784;name="D-alanyl-D-alanine endopeptidase"
ST4.03ch03	BGI	gene	43594525	43597471	.	.	.	ID=PGSC0003DMG400010117;name="Gene of unknown function"
ST4.03ch03	BGI	gene	43921044	43922498	.	.	.	ID=PGSC0003DMG400010127;name="Plastid division regulator MinD"
ST4.03ch03	BGI	gene	44346395	44351285	.	.	.	ID=PGSC0003DMG400020885;name="Conserved gene of unknown function"
ST4.03ch03	BGI	gene	44358543	44360403	.	.	.	ID=PGSC0003DMG400020888;name="White-brown-complex ABC transporter family"
ST4.03ch03	BGI	gene	44670486	44671710	.	.	.	ID=PGSC0003DMG400006591;name="Class III chitinase"
ST4.03ch03	BGI	gene	44747477	44751026	.	.	.	ID=PGSC0003DMG400009065;name="Conserved gene of unknown function"
ST4.03ch03	BGI	gene	44893283	44898842	.	.	.	ID=PGSC0003DMG400009098;name="Conserved gene of unknown function"
ST4.03ch03	BGI	gene	44970721	44975407	.	.	.	ID=PGSC0003DMG400009072;name="RNA polymerase sigma factor rpoD"
ST4.03ch03	BGI	gene	45428623	45435879	.	.	.	ID=PGSC0003DMG400009126;name="Dipeptidyl peptidase IV"
ST4.03ch03	BGI	gene	45603292	45612307	.	.	.	ID=PGSC0003DMG402018552;name="Soluble starch synthase 1, chloroplastic/amyloplastic"
ST4.03ch03	BGI	gene	45635711	45639908	.	.	.	ID=PGSC0003DMG400018550;name="Conserved gene of unknown function"
ST4.03ch03	BGI	gene	45695259	45699252	.	.	.	ID=PGSC0003DMG400018546;name="PDE225/PTAC7"
ST4.03ch03	BGI	gene	45733931	45736863	.	.	.	ID=PGSC0003DMG400018522;name="Thylakoid lumenal 17.4 kDa protein, chloroplast"
ST4.03ch03	BGI	gene	46254502	46257461	.	.	.	ID=PGSC0003DMG400003219;name="Small heat shock protein, chloroplastic"
ST4.03ch03	BGI	gene	46338696	46341017	.	.	.	ID=PGSC0003DMG400000587;name="PTAC15"
ST4.03ch03	BGI	gene	46454335	46460428	.	.	.	ID=PGSC0003DMG400000560;name="Catechol O-methyltransferase"
ST4.03ch03	BGI	gene	47296189	47300760	.	.	.	ID=PGSC0003DMG400026470;name="Ribokinase"
ST4.03ch03	BGI	gene	47314426	47315417	.	.	.	ID=PGSC0003DMG400026472;name="Gamma-glutamylcyclotransferase"
ST4.03ch03	BGI	gene	47494514	47503012	.	.	.	ID=PGSC0003DMG400026493;name="DNA-binding protein smubp-2"
ST4.03ch03	BGI	gene	47704728	47706692	.	.	.	ID=PGSC0003DMG400031731;name="Feruloyl transferase"
ST4.03ch03	BGI	gene	48030127	48031759	.	.	.	ID=PGSC0003DMG400004332;name="NAC domain protein"
ST4.03ch03	BGI	gene	48273251	48280627	.	.	.	ID=PGSC0003DMG400012026;name="Conserved gene of unknown function"
ST4.03ch03	BGI	gene	48308180	48310280	.	.	.	ID=PGSC0003DMG400012021;name="Armadillo/beta-catenin repeat family protein"
ST4.03ch03	BGI	gene	48467210	48471492	.	.	.	ID=PGSC0003DMG400033683;name="Dehydrogenase"
ST4.03ch03	BGI	gene	48747013	48751559	.	.	.	ID=PGSC0003DMG402031052;name="Polysialic acid capsule expression protein kpsF"
ST4.03ch03	BGI	gene	49152065	49158071	.	.	.	ID=PGSC0003DMG400025629;name="Conserved gene of unknown function"
ST4.03ch03	BGI	gene	49312334	49318212	.	.	.	ID=PGSC0003DMG400010152;name="Integral membrane protein"
ST4.03ch03	BGI	gene	49665048	49665619	.	.	.	ID=PGSC0003DMG400010188;name="Gene of unknown function"
ST4.03ch03	BGI	gene	50197884	50198633	.	.	.	ID=PGSC0003DMG400015286;name="Miraculin"
ST4.03ch03	BGI	gene	50237284	50239059	.	.	.	ID=PGSC0003DMG400015284;name="EMB2016"
ST4.03ch03	BGI	gene	50374941	50378394	.	.	.	ID=PGSC0003DMG400015274;name="DNA binding protein"
ST4.03ch03	BGI	gene	50489074	50492190	.	.	.	ID=PGSC0003DMG400015265;name="Phospholipase C 4"
ST4.03ch03	BGI	gene	50494186	50496764	.	.	.	ID=PGSC0003DMG400015264;name="Thylakoid lumenal 17.9 kDa protein, chloroplast"
ST4.03ch03	BGI	gene	50610508	50614942	.	.	.	ID=PGSC0003DMG401015202;name="Histone acetyltransferase"
ST4.03ch03	BGI	gene	50658327	50662723	.	.	.	ID=PGSC0003DMG400015200;name="GDP-mannose transporter"
ST4.03ch03	BGI	gene	50728416	50735928	.	.	.	ID=PGSC0003DMG400015197;name="Bromodomain-containing protein"
ST4.03ch03	BGI	gene	50846704	50849224	.	.	.	ID=PGSC0003DMG400015192;name="Malate synthase, glyoxysomal"
ST4.03ch03	BGI	gene	50893836	50901875	.	.	.	ID=PGSC0003DMG400015189;name="Aspartyl aminopeptidase"
ST4.03ch03	BGI	gene	50902946	50905075	.	.	.	ID=PGSC0003DMG400015188;name="Auxin-independent growth promoter"
ST4.03ch03	BGI	gene	50954189	50957371	.	.	.	ID=PGSC0003DMG401015244;name="Conserved gene of unknown function"
ST4.03ch03	BGI	gene	51062829	51067352	.	.	.	ID=PGSC0003DMG400015239;name="Coproporphyrinigen III oxidase"
ST4.03ch03	BGI	gene	51237136	51239528	.	.	.	ID=PGSC0003DMG400015169;name="Esterase"
ST4.03ch03	BGI	gene	51344990	51349516	.	.	.	ID=PGSC0003DMG400015165;name="2-deoxyglucose-6-phosphate phosphatase"
ST4.03ch03	BGI	gene	51551313	51555625	.	.	.	ID=PGSC0003DMG400015226;name="Protein-L-isoaspartate O-methyltransferase"
ST4.03ch03	BGI	gene	51962141	51966797	.	.	.	ID=PGSC0003DMG400018193;name="Hydrolase"
ST4.03ch03	BGI	gene	51989958	51991673	.	.	.	ID=PGSC0003DMG400018128;name="Protein phosphatase 2c"
ST4.03ch03	BGI	gene	52215659	52218666	.	.	.	ID=PGSC0003DMG400018114;name="ATFRO8/FRO8"
ST4.03ch03	BGI	gene	52247234	52250103	.	.	.	ID=PGSC0003DMG400018179;name="Armadillo/beta-catenin repeat family protein"
ST4.03ch03	BGI	gene	52414815	52424083	.	.	.	ID=PGSC0003DMG400018107;name="Notchless"
ST4.03ch03	BGI	gene	52564527	52570400	.	.	.	ID=PGSC0003DMG401018164;name="EMB2759"
ST4.03ch03	BGI	gene	52624191	52626893	.	.	.	ID=PGSC0003DMG400018098;name="Conserved gene of unknown function"
ST4.03ch03	BGI	gene	52778937	52780494	.	.	.	ID=PGSC0003DMG400018093;name="Fasciclin-like arabinogalactan protein 9"
ST4.03ch03	BGI	gene	52975177	52979518	.	.	.	ID=PGSC0003DMG400018144;name="Vacuolar protein sorting"
ST4.03ch03	BGI	gene	53062734	53066698	.	.	.	ID=PGSC0003DMG400018079;name="Nuclear ribonuclease Z"
ST4.03ch03	BGI	gene	53171883	53173398	.	.	.	ID=PGSC0003DMG400025345;name="Conserved gene of unknown function"
ST4.03ch03	BGI	gene	53719600	53725446	.	.	.	ID=PGSC0003DMG400024579;name="Cell division cycle"
ST4.03ch03	BGI	gene	53743129	53750825	.	.	.	ID=PGSC0003DMG401024581;name="Pyridoxamine 5-phosphate oxidase"
ST4.03ch03	BGI	gene	54068745	54069866	.	.	.	ID=PGSC0003DMG400024487;name="RNA binding protein"
ST4.03ch03	BGI	gene	54537065	54540400	.	.	.	ID=PGSC0003DMG400024508;name="Extracellular Ca2+ sensing receptor"
ST4.03ch03	BGI	gene	54546628	54553861	.	.	.	ID=PGSC0003DMG402024509;name="Acetyl-CoA synthetase"
ST4.03ch03	BGI	gene	54554175	54558025	.	.	.	ID=PGSC0003DMG403024509;name="Cell growth defect factor"
ST4.03ch03	BGI	gene	54691474	54694326	.	.	.	ID=PGSC0003DMG401024517;name="Protease"
ST4.03ch03	BGI	gene	54860582	54863323	.	.	.	ID=PGSC0003DMG400024526;name="L-asparaginase"
ST4.03ch03	BGI	gene	55106449	55107969	.	.	.	ID=PGSC0003DMG400024633;name="Conserved gene of unknown function"
ST4.03ch03	BGI	gene	55132684	55134160	.	.	.	ID=PGSC0003DMG400024636;name="Presenilin"
ST4.03ch03	BGI	gene	55564054	55569528	.	.	.	ID=PGSC0003DMG401024557;name="Carbamoyl phosphate synthase small subunit"
ST4.03ch03	BGI	gene	55570479	55572685	.	.	.	ID=PGSC0003DMG402024557;name="Conserved gene of unknown function"
ST4.03ch03	BGI	gene	55904950	55906678	.	.	.	ID=PGSC0003DMG400019510;name="Geranylgeranyl diphosphate reductase, chloroplastic"
ST4.03ch03	BGI	gene	55919907	55921627	.	.	.	ID=PGSC0003DMG400019531;name="EMB514"
ST4.03ch03	BGI	gene	55998988	56003542	.	.	.	ID=PGSC0003DMG400019536;name="Conserved gene of unknown function"
ST4.03ch03	BGI	gene	56016933	56022364	.	.	.	ID=PGSC0003DMG400019513;name="Activating signal cointegrator"
ST4.03ch03	BGI	gene	56282743	56283138	.	.	.	ID=PGSC0003DMG400000645;name="42kDa chitin-binding protein"
ST4.03ch03	BGI	gene	56388027	56390843	.	.	.	ID=PGSC0003DMG400000600;name="Protein HVA22"
ST4.03ch03	BGI	gene	56764519	56767403	.	.	.	ID=PGSC0003DMG400019823;name="Conserved gene of unknown function"
ST4.03ch03	BGI	gene	57309534	57312556	.	.	.	ID=PGSC0003DMG400014144;name="Glycerol kinase"
ST4.03ch03	BGI	gene	57404623	57408393	.	.	.	ID=PGSC0003DMG400014152;name="Hydroxycinnamoyl transferase"
ST4.03ch03	BGI	gene	57458317	57460129	.	.	.	ID=PGSC0003DMG400014156;name="Aspartic proteinase nepenthesin-1"
ST4.03ch03	BGI	gene	57483047	57486335	.	.	.	ID=PGSC0003DMG400014158;name="Conserved gene of unknown function"
ST4.03ch03	BGI	gene	57498040	57503305	.	.	.	ID=PGSC0003DMG400014159;name="Membrane protein PB1A10.07c"
ST4.03ch03	BGI	gene	57610106	57618777	.	.	.	ID=PGSC0003DMG400014166;name="U2 small nuclear ribonucleoprotein A"
ST4.03ch03	BGI	gene	57713506	57720157	.	.	.	ID=PGSC0003DMG400014230;name="Amidase"
ST4.03ch03	BGI	gene	57896519	57898594	.	.	.	ID=PGSC0003DMG400014243;name="S-adenosyl-L-methionine Mg-protoporphyrin IX methyltranserase"
ST4.03ch03	BGI	gene	58055767	58059980	.	.	.	ID=PGSC0003DMG400014182;name="Nuclear transcription factor, X-box binding"
ST4.03ch03	BGI	gene	58207332	58210554	.	.	.	ID=PGSC0003DMG400005757;name="Surfeit locus protein"
ST4.03ch03	BGI	gene	58296015	58298374	.	.	.	ID=PGSC0003DMG400005754;name="Aldose-1-epimerase"
ST4.03ch03	BGI	gene	58595523	58599257	.	.	.	ID=PGSC0003DMG400005659;name="Pre-mRNA-splicing factor SPF27 homolog"
ST4.03ch03	BGI	gene	58748560	58754514	.	.	.	ID=PGSC0003DMG400005732;name="Muconate cycloisomerase"
ST4.03ch03	BGI	gene	59162863	59167892	.	.	.	ID=PGSC0003DMG400005627;name="Conserved gene of unknown function"
ST4.03ch03	BGI	gene	59501192	59507868	.	.	.	ID=PGSC0003DMG400005610;name="Brca1-associated protein"
ST4.03ch03	BGI	gene	59608801	59611724	.	.	.	ID=PGSC0003DMG400005685;name="Conserved gene of unknown function"
ST4.03ch03	BGI	gene	59940363	59944581	.	.	.	ID=PGSC0003DMG400002559;name="D-glycerate 3-kinase, chloroplast"
ST4.03ch03	BGI	gene	60280365	60284172	.	.	.	ID=PGSC0003DMG400002534;name="Nucleoporin NUP53"
ST4.03ch03	BGI	gene	60322613	60327391	.	.	.	ID=PGSC0003DMG400002618;name="Conserved gene of unknown function"
ST4.03ch03	BGI	gene	60491754	60495208	.	.	.	ID=PGSC0003DMG400002609;name="Clavaminate synthase"
ST4.03ch03	BGI	gene	60562996	60565833	.	.	.	ID=PGSC0003DMG401002606;name="AR791"
ST4.03ch03	BGI	gene	60847610	60848550	.	.	.	ID=PGSC0003DMG400002504;name="PRA1 family protein F3"
ST4.03ch03	BGI	gene	61266984	61273927	.	.	.	ID=PGSC0003DMG400002483;name="Phosphatidylcholine: Diacylglycerol Acyltransferase"
ST4.03ch03	BGI	gene	61394725	61396307	.	.	.	ID=PGSC0003DMG400022902;name="Pre-mRNA-splicing factor cwc-22"
ST4.03ch03	BGI	gene	61489479	61495249	.	.	.	ID=PGSC0003DMG400022898;name="Lipase class 3 protein"
ST4.03ch03	BGI	gene	61661385	61664291	.	.	.	ID=PGSC0003DMG400009141;name="Subtilisin serine protease"
ST4.03ch03	BGI	gene	61718867	61719420	.	.	.	ID=PGSC0003DMG400009173;name="Small heat stress protein class CIII"
ST4.03ch03	BGI	gene	61807049	61815616	.	.	.	ID=PGSC0003DMG400009149;name="APUM23"
ST4.03ch03	BGI	gene	61909487	61915365	.	.	.	ID=PGSC0003DMG400009184;name="Zinc ion binding protein"
ST4.03ch03	BGI	gene	61964815	61973475	.	.	.	ID=PGSC0003DMG401009187;name="Conserved gene of unknown function"
ST4.03ch03	BGI	gene	62140924	62145910	.	.	.	ID=PGSC0003DMG400009192;name="Mitochondrial deoxynucleotide carrier"
ST4.03ch03	BGI	gene	62222431	62229774	.	.	.	ID=PGSC0003DMG400009194;name="YUP8H12R.46 protein"
ST4.03ch04	BGI	gene	19301	21466	.	.	.	ID=PGSC0003DMG400017800;name="Leucine-rich repeat receptor protein kinase EXS"
ST4.03ch04	BGI	gene	271547	274999	.	.	.	ID=PGSC0003DMG401002858;name="Peroxisomal membrane protein pmp34"
ST4.03ch04	BGI	gene	1179059	1179733	.	.	.	ID=PGSC0003DMG400015873;name="Conserved gene of unknown function"
ST4.03ch04	BGI	gene	1541367	1542478	.	.	.	ID=PGSC0003DMG400006008;name="Adenylate isopentenyltransferase"
ST4.03ch04	BGI	gene	1807291	1816154	.	.	.	ID=PGSC0003DMG400005972;name="Conserved gene of unknown function"
ST4.03ch04	BGI	gene	1871785	1872746	.	.	.	ID=PGSC0003DMG400005969;name="Gene of unknown function"
ST4.03ch04	BGI	gene	2500034	2506737	.	.	.	ID=PGSC0003DMG400029522;name="Clathrin assembly protein"
ST4.03ch04	BGI	gene	3198467	3200575	.	.	.	ID=PGSC0003DMG400035364;name="Integrase core domain containing protein"
ST4.03ch04	BGI	gene	3642893	3651848	.	.	.	ID=PGSC0003DMG400031378;name="Autophagy protein 9"
ST4.03ch04	BGI	gene	3831830	3832726	.	.	.	ID=PGSC0003DMG401026765;name="Conserved gene of unknown function"
ST4.03ch04	BGI	gene	3916077	3918845	.	.	.	ID=PGSC0003DMG400025309;name="Homoserine kinase"
ST4.03ch04	BGI	gene	4238949	4239275	.	.	.	ID=PGSC0003DMG400006532;name="Gene of unknown function"
ST4.03ch04	BGI	gene	4550187	4552600	.	.	.	ID=PGSC0003DMG400011513;name="Glucose regulated repressor protein"
ST4.03ch04	BGI	gene	4575815	4581452	.	.	.	ID=PGSC0003DMG400011531;name="Pre-mRNA splicing factor"
ST4.03ch04	BGI	gene	4823892	4826534	.	.	.	ID=PGSC0003DMG400032564;name="Pentatricopeptide repeat-containing protein"
ST4.03ch04	BGI	gene	4876459	4881938	.	.	.	ID=PGSC0003DMG400032543;name="GTP binding"
ST4.03ch04	BGI	gene	6196888	6202349	.	.	.	ID=PGSC0003DMG400011500;name="CDC5"
ST4.03ch04	BGI	gene	6208263	6214519	.	.	.	ID=PGSC0003DMG400011499;name="L-allo-threonine aldolase"
ST4.03ch04	BGI	gene	6216038	6225290	.	.	.	ID=PGSC0003DMG400011498;name="Conserved gene of unknown function"
ST4.03ch04	BGI	gene	6247691	6256660	.	.	.	ID=PGSC0003DMG400011477;name="Transcription factor jumonji family protein"
ST4.03ch04	BGI	gene	6365291	6370762	.	.	.	ID=PGSC0003DMG400011493;name="TAFII21"
ST4.03ch04	BGI	gene	6545956	6546750	.	.	.	ID=PGSC0003DMG400011470;name="FKBP-type peptidyl-prolyl cis-trans isomerase"
ST4.03ch04	BGI	gene	6611807	6617549	.	.	.	ID=PGSC0003DMG400030180;name="Pectate lyase family protein"
ST4.03ch04	BGI	gene	6912704	6913614	.	.	.	ID=PGSC0003DMG400027753;name="Auxin-regulated protein"
ST4.03ch04	BGI	gene	7406855	7411891	.	.	.	ID=PGSC0003DMG400006351;name="Fk506 binding protein"
ST4.03ch04	BGI	gene	8044303	8053760	.	.	.	ID=PGSC0003DMG400023589;name="Protein kinase family protein / WD-40 repeat family protein"
ST4.03ch04	BGI	gene	8202150	8202872	.	.	.	ID=PGSC0003DMG400023581;name="Conserved gene of unknown function"
ST4.03ch04	BGI	gene	9190061	9191969	.	.	.	ID=PGSC0003DMG400015010;name="Proline-rich protein"
ST4.03ch04	BGI	gene	9227428	9230933	.	.	.	ID=PGSC0003DMG400015007;name="C2"
ST4.03ch04	BGI	gene	10112477	10113172	.	.	.	ID=PGSC0003DMG400027273;name="Conserved gene of unknown function"
ST4.03ch04	BGI	gene	10763255	10763732	.	.	.	ID=PGSC0003DMG400029228;name="Gene of unknown function"
ST4.03ch04	BGI	gene	11072577	11078094	.	.	.	ID=PGSC0003DMG400012716;name="DNAJ heat shock N-terminal domain-containing protein"
ST4.03ch04	BGI	gene	11306139	11308128	.	.	.	ID=PGSC0003DMG400012726;name="Conserved gene of unknown function"
ST4.03ch04	BGI	gene	12116702	12117133	.	.	.	ID=PGSC0003DMG400010648;name="Conserved gene of unknown function"
ST4.03ch04	BGI	gene	12347558	12349360	.	.	.	ID=PGSC0003DMG400010638;name="S-adenosylmethionine-dependent methyltransferase"
ST4.03ch04	BGI	gene	12425357	12430425	.	.	.	ID=PGSC0003DMG400010641;name="Pheophorbide A oxygenase"
ST4.03ch04	BGI	gene	12803628	12804164	.	.	.	ID=PGSC0003DMG400037941;name="Conserved gene of unknown function"
ST4.03ch04	BGI	gene	13861157	13866198	.	.	.	ID=PGSC0003DMG400009571;name="Protein kinase family protein"
ST4.03ch04	BGI	gene	14475725	14476724	.	.	.	ID=PGSC0003DMG400044495;name="Gene of unknown function"
ST4.03ch04	BGI	gene	14748060	14751792	.	.	.	ID=PGSC0003DMG402021084;name="Conserved gene of unknown function"
ST4.03ch04	BGI	gene	15365518	15365979	.	.	.	ID=PGSC0003DMG400033664;name="RNase H family protein"
ST4.03ch04	BGI	gene	15978996	15979792	.	.	.	ID=PGSC0003DMG400045781;name="Gene of unknown function"
ST4.03ch04	BGI	gene	16287977	16288378	.	.	.	ID=PGSC0003DMG400047348;name="Gene of unknown function"
ST4.03ch04	BGI	gene	16640031	16640711	.	.	.	ID=PGSC0003DMG400002223;name="Gene of unknown function"
ST4.03ch04	BGI	gene	18057311	18058402	.	.	.	ID=PGSC0003DMG400003250;name="Conserved gene of unknown function"
ST4.03ch04	BGI	gene	18430696	18431094	.	.	.	ID=PGSC0003DMG400037498;name="Endo-1,4-beta-glucanase"
ST4.03ch04	BGI	gene	19493569	19494119	.	.	.	ID=PGSC0003DMG400037568;name="Gene of unknown function"
ST4.03ch04	BGI	gene	19952796	19954679	.	.	.	ID=PGSC0003DMG400019920;name="Protein kinase atmrk1"
ST4.03ch04	BGI	gene	21744891	21745607	.	.	.	ID=PGSC0003DMG400037260;name="Conserved gene of unknown function"
ST4.03ch04	BGI	gene	22319412	22327197	.	.	.	ID=PGSC0003DMG400013821;name="Potassium transporter"
ST4.03ch04	BGI	gene	22543339	22546224	.	.	.	ID=PGSC0003DMG400013820;name="Gene of unknown function"
ST4.03ch04	BGI	gene	22889800	22890156	.	.	.	ID=PGSC0003DMG400042557;name="Conserved gene of unknown function"
ST4.03ch04	BGI	gene	23430584	23430922	.	.	.	ID=PGSC0003DMG400045245;name="Gene of unknown function"
ST4.03ch04	BGI	gene	25001655	25002330	.	.	.	ID=PGSC0003DMG400002948;name="RNA-binding region RNP-1 (RNA recognition motif)"
ST4.03ch04	BGI	gene	25356558	25358805	.	.	.	ID=PGSC0003DMG402006689;name="Gene of unknown function"
ST4.03ch04	BGI	gene	25846380	25846823	.	.	.	ID=PGSC0003DMG400043797;name="Gene of unknown function"
ST4.03ch04	BGI	gene	26965841	26967477	.	.	.	ID=PGSC0003DMG400039759;name="Gene of unknown function"
ST4.03ch04	BGI	gene	27545131	27545838	.	.	.	ID=PGSC0003DMG400038802;name="AP endonuclease/reverse transcriptase"
ST4.03ch04	BGI	gene	28138160	28138738	.	.	.	ID=PGSC0003DMG400042108;name="Proteophosphoglycan ppg4"
ST4.03ch04	BGI	gene	29605644	29614785	.	.	.	ID=PGSC0003DMG400033889;name="N-acetyltransferase"
ST4.03ch04	BGI	gene	29623224	29625088	.	.	.	ID=PGSC0003DMG400033893;name="Conserved gene of unknown function"
ST4.03ch04	BGI	gene	30234293	30235878	.	.	.	ID=PGSC0003DMG400038625;name="Gene of unknown function"
ST4.03ch04	BGI	gene	30714759	30722601	.	.	.	ID=PGSC0003DMG400005353;name="Alpha-glucosidase"
ST4.03ch04	BGI	gene	31234090	31234471	.	.	.	ID=PGSC0003DMG400002215;name="Gene of unknown function"
ST4.03ch04	BGI	gene	32090468	32092714	.	.	.	ID=PGSC0003DMG400009777;name="Aminodeoxychorismate synthase/glutamine amidotransferase"
ST4.03ch04	BGI	gene	33030596	33030979	.	.	.	ID=PGSC0003DMG400040879;name="Conserved gene of unknown function"
ST4.03ch04	BGI	gene	33397908	33400993	.	.	.	ID=PGSC0003DMG400012038;name="APETALA2"
ST4.03ch04	BGI	gene	34917228	34923011	.	.	.	ID=PGSC0003DMG400030941;name="Cytosine-specific methyltransferase"
ST4.03ch04	BGI	gene	35133914	35134222	.	.	.	ID=PGSC0003DMG400042761;name="Gene of unknown function"
ST4.03ch04	BGI	gene	35902648	35903025	.	.	.	ID=PGSC0003DMG400037393;name="Gene of unknown function"
ST4.03ch04	BGI	gene	36156280	36156678	.	.	.	ID=PGSC0003DMG400042367;name="Gene of unknown function"
ST4.03ch04	BGI	gene	37438214	37438654	.	.	.	ID=PGSC0003DMG400040082;name="Gene of unknown function"
ST4.03ch04	BGI	gene	38014657	38015001	.	.	.	ID=PGSC0003DMG400041385;name="Integrase core domain containing protein"
ST4.03ch04	BGI	gene	40621699	40622049	.	.	.	ID=PGSC0003DMG400045913;name="Gag-pol polyprotein"
ST4.03ch04	BGI	gene	41309073	41309399	.	.	.	ID=PGSC0003DMG400042532;name="Gene of unknown function"
ST4.03ch04	BGI	gene	41689053	41689379	.	.	.	ID=PGSC0003DMG400038024;name="Gene of unknown function"
ST4.03ch04	BGI	gene	42080648	42086776	.	.	.	ID=PGSC0003DMG400017678;name="CTD phosphatase"
ST4.03ch04	BGI	gene	42316871	42317968	.	.	.	ID=PGSC0003DMG401015043;name="MLH1"
ST4.03ch04	BGI	gene	42895699	42896286	.	.	.	ID=PGSC0003DMG400017971;name="Conserved gene of unknown function"
ST4.03ch04	BGI	gene	44032129	44033068	.	.	.	ID=PGSC0003DMG400040389;name="Gene of unknown function"
ST4.03ch04	BGI	gene	45507744	45508473	.	.	.	ID=PGSC0003DMG400023119;name="CYP92B3"
ST4.03ch04	BGI	gene	46040209	46044982	.	.	.	ID=PGSC0003DMG400010690;name="Violaxanthin de-epoxidase"
ST4.03ch04	BGI	gene	46230893	46231623	.	.	.	ID=PGSC0003DMG400046599;name="Gene of unknown function"
ST4.03ch04	BGI	gene	46832502	46833956	.	.	.	ID=PGSC0003DMG400028705;name="Gene of unknown function"
ST4.03ch04	BGI	gene	47676600	47679800	.	.	.	ID=PGSC0003DMG400004146;name="Receptor protein kinase CLAVATA1"
ST4.03ch04	BGI	gene	48274858	48275238	.	.	.	ID=PGSC0003DMG400036455;name="Gene of unknown function"
ST4.03ch04	BGI	gene	48922346	48923555	.	.	.	ID=PGSC0003DMG402016935;name="Conserved gene of unknown function"
ST4.03ch04	BGI	gene	49123437	49124181	.	.	.	ID=PGSC0003DMG400016928;name="Conserved gene of unknown function"
ST4.03ch04	BGI	gene	49439679	49442262	.	.	.	ID=PGSC0003DMG400010523;name="Serine-threonine protein kinase, plant-type"
ST4.03ch04	BGI	gene	49655382	49659865	.	.	.	ID=PGSC0003DMG400010521;name="Conserved gene of unknown function"
ST4.03ch04	BGI	gene	50323970	50326371	.	.	.	ID=PGSC0003DMG400007258;name="Tyrosine specific protein phosphatase and dual specificity protein phosphatase"
ST4.03ch04	BGI	gene	51159834	51160234	.	.	.	ID=PGSC0003DMG400001902;name="Hypothetical retrotransposon"
ST4.03ch04	BGI	gene	51630422	51635190	.	.	.	ID=PGSC0003DMG400020620;name="Acyl-coenzyme A oxidase 2, peroxisomal"
ST4.03ch04	BGI	gene	51983808	51984185	.	.	.	ID=PGSC0003DMG400045766;name="Chaperone protein DNAj"
ST4.03ch04	BGI	gene	52031193	52037716	.	.	.	ID=PGSC0003DMG400027919;name="Aspartate aminotransferase"
ST4.03ch04	BGI	gene	52050951	52054410	.	.	.	ID=PGSC0003DMG401027913;name="Btf"
ST4.03ch04	BGI	gene	52072923	52075473	.	.	.	ID=PGSC0003DMG400027914;name="Ascorbate oxidase"
ST4.03ch04	BGI	gene	52520465	52522435	.	.	.	ID=PGSC0003DMG400008702;name="Gene of unknown function"
ST4.03ch04	BGI	gene	52848211	52848735	.	.	.	ID=PGSC0003DMG400040967;name="Gene of unknown function"
ST4.03ch04	BGI	gene	52901375	52902919	.	.	.	ID=PGSC0003DMG400012799;name="Zinc finger, C3HC4 type family protein"
ST4.03ch04	BGI	gene	52946107	52955379	.	.	.	ID=PGSC0003DMG400012800;name="Aminotransferase"
ST4.03ch04	BGI	gene	53783413	53783988	.	.	.	ID=PGSC0003DMG400044580;name="Ccaat-binding transcription factor subunit A"
ST4.03ch04	BGI	gene	54123376	54126676	.	.	.	ID=PGSC0003DMG400016587;name="OTU domain-containing protein 6B"
ST4.03ch04	BGI	gene	54369981	54371402	.	.	.	ID=PGSC0003DMG400016579;name="Conserved gene of unknown function"
ST4.03ch04	BGI	gene	54596830	54599795	.	.	.	ID=PGSC0003DMG400031207;name="Conserved gene of unknown function"
ST4.03ch04	BGI	gene	54979889	54981747	.	.	.	ID=PGSC0003DMG400020966;name="Gene of unknown function"
ST4.03ch04	BGI	gene	55383980	55387974	.	.	.	ID=PGSC0003DMG400019698;name="BRI1 protein"
ST4.03ch04	BGI	gene	56061884	56064744	.	.	.	ID=PGSC0003DMG400025321;name="Ganglioside-induced differentiation-associated protein 1, 2 gdap"
ST4.03ch04	BGI	gene	56954235	56955814	.	.	.	ID=PGSC0003DMG400018006;name="DNA binding protein"
ST4.03ch04	BGI	gene	57264700	57265278	.	.	.	ID=PGSC0003DMG400002385;name="Gene of unknown function"
ST4.03ch04	BGI	gene	57594023	57595414	.	.	.	ID=PGSC0003DMG400037332;name="Cell division protein ftsH"
ST4.03ch04	BGI	gene	58063016	58070083	.	.	.	ID=PGSC0003DMG400024852;name="Shwachman-Bodian-Diamond syndrome protein"
ST4.03ch04	BGI	gene	58168569	58169995	.	.	.	ID=PGSC0003DMG401024815;name="Thylakoid lumenal 29.8 kDa protein, chloroplast"
ST4.03ch04	BGI	gene	58170820	58175732	.	.	.	ID=PGSC0003DMG400024814;name="Exostosin family protein"
ST4.03ch04	BGI	gene	59149519	59151141	.	.	.	ID=PGSC0003DMG400000797;name="F-box family protein"
ST4.03ch04	BGI	gene	59488098	59489813	.	.	.	ID=PGSC0003DMG400008613;name="Conserved gene of unknown function"
ST4.03ch04	BGI	gene	59774440	59776196	.	.	.	ID=PGSC0003DMG400008616;name="Conserved gene of unknown function"
ST4.03ch04	BGI	gene	59951965	59956851	.	.	.	ID=PGSC0003DMG400024105;name="Conserved gene of unknown function"
ST4.03ch04	BGI	gene	60109220	60110866	.	.	.	ID=PGSC0003DMG400024097;name="Sterol glucosyltransferase"
ST4.03ch04	BGI	gene	60124554	60128974	.	.	.	ID=PGSC0003DMG402024096;name="Conserved gene of unknown function"
ST4.03ch04	BGI	gene	60468808	60469368	.	.	.	ID=PGSC0003DMG400043513;name="Conserved gene of unknown function"
ST4.03ch04	BGI	gene	61010181	61011047	.	.	.	ID=PGSC0003DMG400025071;name="P18 protein"
ST4.03ch04	BGI	gene	61153438	61155662	.	.	.	ID=PGSC0003DMG402025066;name="Short-chain dehydrogenase/reductase"
ST4.03ch04	BGI	gene	61159625	61164848	.	.	.	ID=PGSC0003DMG401025066;name="Conserved gene of unknown function"
ST4.03ch04	BGI	gene	61377642	61382462	.	.	.	ID=PGSC0003DMG402025057;name="Short-chain dehydrogenase/reductase family protein"
ST4.03ch04	BGI	gene	61420993	61427977	.	.	.	ID=PGSC0003DMG400025077;name="S1 RNA-binding domain-containing protein"
ST4.03ch04	BGI	gene	62927030	62928845	.	.	.	ID=PGSC0003DMG400009479;name="Conserved gene of unknown function"
ST4.03ch04	BGI	gene	63039534	63041935	.	.	.	ID=PGSC0003DMG400017714;name="Annexin p34"
ST4.03ch04	BGI	gene	63402557	63404245	.	.	.	ID=PGSC0003DMG400006402;name="Conserved gene of unknown function"
ST4.03ch04	BGI	gene	63434502	63439658	.	.	.	ID=PGSC0003DMG400006404;name="Carbohydrate esterase"
ST4.03ch04	BGI	gene	63656366	63659819	.	.	.	ID=PGSC0003DMG400031471;name="Leucine-rich repeat family protein"
ST4.03ch04	BGI	gene	63902927	63904004	.	.	.	ID=PGSC0003DMG400030825;name="Phi-1"
ST4.03ch04	BGI	gene	64377470	64378890	.	.	.	ID=PGSC0003DMG400002135;name="Zinc finger protein"
ST4.03ch04	BGI	gene	64617942	64619934	.	.	.	ID=PGSC0003DMG400012903;name="Kinase family protein"
ST4.03ch04	BGI	gene	64996504	65000836	.	.	.	ID=PGSC0003DMG400009343;name="Argininosuccinate lyase"
ST4.03ch04	BGI	gene	65054598	65063148	.	.	.	ID=PGSC0003DMG400009358;name="Cysteinyl tRNA synthetase"
ST4.03ch04	BGI	gene	65077103	65082971	.	.	.	ID=PGSC0003DMG400009356;name="DsRNA-binding protein"
ST4.03ch04	BGI	gene	65718469	65721489	.	.	.	ID=PGSC0003DMG400006392;name="Conserved gene of unknown function"
ST4.03ch04	BGI	gene	65757608	65759482	.	.	.	ID=PGSC0003DMG400006380;name="Ufm1-conjugating enzyme"
ST4.03ch04	BGI	gene	65802474	65810174	.	.	.	ID=PGSC0003DMG400006379;name="Beta3-glucuronyltransferase"
ST4.03ch04	BGI	gene	66037009	66046792	.	.	.	ID=PGSC0003DMG400004938;name="Xylulose kinase"
ST4.03ch04	BGI	gene	66141902	66144113	.	.	.	ID=PGSC0003DMG400004957;name="Conserved gene of unknown function"
ST4.03ch04	BGI	gene	66149388	66151680	.	.	.	ID=PGSC0003DMG400004935;name="Conserved gene of unknown function"
ST4.03ch04	BGI	gene	66368442	66373450	.	.	.	ID=PGSC0003DMG400004929;name="YEATS domain-containing protein"
ST4.03ch04	BGI	gene	66853247	66855869	.	.	.	ID=PGSC0003DMG400010615;name="Conserved gene of unknown function"
ST4.03ch04	BGI	gene	67047873	67048247	.	.	.	ID=PGSC0003DMG400046851;name="Sigma factor sigb regulation protein rsbq"
ST4.03ch04	BGI	gene	67296727	67300419	.	.	.	ID=PGSC0003DMG400021533;name="Hspc200"
ST4.03ch04	BGI	gene	67585062	67586082	.	.	.	ID=PGSC0003DMG400003310;name="F-box protein GID2"
ST4.03ch04	BGI	gene	67729871	67731431	.	.	.	ID=PGSC0003DMG400008000;name="L-asparaginase"
ST4.03ch04	BGI	gene	67907090	67908767	.	.	.	ID=PGSC0003DMG400008009;name="WOX4"
ST4.03ch04	BGI	gene	68022629	68025378	.	.	.	ID=PGSC0003DMG400007961;name="S-RNase-binding protein"
ST4.03ch04	BGI	gene	68602967	68610839	.	.	.	ID=PGSC0003DMG400007988;name="Ribonuclease p/mrp subunit"
ST4.03ch04	BGI	gene	68864668	68870114	.	.	.	ID=PGSC0003DMG400011690;name="Lysine/histidine transporter"
ST4.03ch04	BGI	gene	68883830	68888139	.	.	.	ID=PGSC0003DMG401011679;name="Ent-kaurene oxidase 2"
ST4.03ch04	BGI	gene	69042797	69047324	.	.	.	ID=PGSC0003DMG400003344;name="Dual-specific kinase DSK1"
ST4.03ch04	BGI	gene	69117876	69120681	.	.	.	ID=PGSC0003DMG400016883;name="Ribosomal protein S9"
ST4.03ch04	BGI	gene	69502259	69506947	.	.	.	ID=PGSC0003DMG400005164;name="APO protein 4, mitochondrial"
ST4.03ch04	BGI	gene	69623177	69633121	.	.	.	ID=PGSC0003DMG400005140;name="GYF domain-containing protein"
ST4.03ch04	BGI	gene	70015692	70016427	.	.	.	ID=PGSC0003DMG400003696;name="50S ribosomal protein L31"
ST4.03ch04	BGI	gene	70221729	70227626	.	.	.	ID=PGSC0003DMG400003754;name="Cytokinin oxidase/dehydrogenase"
ST4.03ch04	BGI	gene	70479254	70484321	.	.	.	ID=PGSC0003DMG400003765;name="Heat shock protein binding protein"
ST4.03ch04	BGI	gene	70588981	70592027	.	.	.	ID=PGSC0003DMG400003723;name="Conserved gene of unknown function"
ST4.03ch04	BGI	gene	70726754	70730660	.	.	.	ID=PGSC0003DMG400003775;name="Diphthine synthase"
ST4.03ch04	BGI	gene	70870177	70877284	.	.	.	ID=PGSC0003DMG400009867;name="Conserved gene of unknown function"
ST4.03ch04	BGI	gene	70930392	70935843	.	.	.	ID=PGSC0003DMG400009940;name="Endoplasmin homolog"
ST4.03ch04	BGI	gene	71219722	71221759	.	.	.	ID=PGSC0003DMG400009956;name="CDSP32 protein (Chloroplast Drought-induced Stress Protein of 32kDa)"
ST4.03ch04	BGI	gene	71251382	71254335	.	.	.	ID=PGSC0003DMG400009958;name="Conserved gene of unknown function"
ST4.03ch04	BGI	gene	71332557	71337468	.	.	.	ID=PGSC0003DMG400009891;name="Alpha-amylase"
ST4.03ch04	BGI	gene	71535300	71544375	.	.	.	ID=PGSC0003DMG400009977;name="Pentatricopeptide repeat-containing protein"
ST4.03ch04	BGI	gene	71555477	71565578	.	.	.	ID=PGSC0003DMG400009979;name="Carboxypeptidase B2"
ST4.03ch04	BGI	gene	71932042	71936358	.	.	.	ID=PGSC0003DMG400009998;name="DNA binding protein"
ST4.03ch04	BGI	gene	72028969	72031505	.	.	.	ID=PGSC0003DMG400010008;name="BZIP transcription factor protein"
ST4.03ch04	BGI	gene	72039178	72040140	.	.	.	ID=PGSC0003DMG400009928;name="Conserved gene of unknown function"
ST4.03ch04	BGI	gene	72073530	72079846	.	.	.	ID=PGSC0003DMG400009933;name="Electron transporter"
ST4.03ch04	BGI	gene	72143350	72149418	.	.	.	ID=PGSC0003DMG400025664;name="Uncharacterized aarF domain-containing protein kinase, chloroplastic"
ST4.03ch05	BGI	gene	59933	60828	.	.	.	ID=PGSC0003DMG400028395;name="Conserved gene of unknown function"
ST4.03ch05	BGI	gene	63123	67842	.	.	.	ID=PGSC0003DMG400028348;name="Ribulose-1,5 bisphosphate carboxylase/oxygenase large subunit N-methyltransferase, chloroplastic"
ST4.03ch05	BGI	gene	82985	88504	.	.	.	ID=PGSC0003DMG400028346;name="Integrin-linked protein kinase"
ST4.03ch05	BGI	gene	107703	114479	.	.	.	ID=PGSC0003DMG400028342;name="26S proteasome subunit S9"
ST4.03ch05	BGI	gene	211228	215102	.	.	.	ID=PGSC0003DMG400028333;name="Plastid division regulator MinE"
ST4.03ch05	BGI	gene	221821	225234	.	.	.	ID=PGSC0003DMG400028387;name="Integral membrane protein"
ST4.03ch05	BGI	gene	401975	405845	.	.	.	ID=PGSC0003DMG400028379;name="Conserved gene of unknown function"
ST4.03ch05	BGI	gene	458538	463571	.	.	.	ID=PGSC0003DMG400028320;name="Pentatricopeptide repeat-containing protein"
ST4.03ch05	BGI	gene	494570	498576	.	.	.	ID=PGSC0003DMG400028375;name="SPFH domain-containing protein 2"
ST4.03ch05	BGI	gene	524766	531502	.	.	.	ID=PGSC0003DMG400028317;name="Argininosuccinate synthase"
ST4.03ch05	BGI	gene	641054	644510	.	.	.	ID=PGSC0003DMG402028313;name="Ubiquinone biosynthesis protein"
ST4.03ch05	BGI	gene	644928	648054	.	.	.	ID=PGSC0003DMG401028313;name="Pentatricopeptide repeat-containing protein, chloroplastic"
ST4.03ch05	BGI	gene	668859	673110	.	.	.	ID=PGSC0003DMG400028364;name="Conserved gene of unknown function"
ST4.03ch05	BGI	gene	999086	999391	.	.	.	ID=PGSC0003DMG400019660;name="Conserved gene of unknown function"
ST4.03ch05	BGI	gene	1415273	1419957	.	.	.	ID=PGSC0003DMG400025119;name="Conserved gene of unknown function"
ST4.03ch05	BGI	gene	1437168	1441274	.	.	.	ID=PGSC0003DMG400025121;name="6-phosphogluconate dehydrogenase, decarboxylating"
ST4.03ch05	BGI	gene	1857415	1863020	.	.	.	ID=PGSC0003DMG400000805;name="CHUP1 (CHLOROPLAST UNUSUAL POSITIONING 1)"
ST4.03ch05	BGI	gene	1952257	1958504	.	.	.	ID=PGSC0003DMG400000809;name="NAC domain protein"
ST4.03ch05	BGI	gene	2213939	2215279	.	.	.	ID=PGSC0003DMG400012964;name="Lipase"
ST4.03ch05	BGI	gene	2697954	2698566	.	.	.	ID=PGSC0003DMG400014558;name="Conserved gene of unknown function"
ST4.03ch05	BGI	gene	2886031	2891012	.	.	.	ID=PGSC0003DMG400014546;name="Fiber protein Fb34"
ST4.03ch05	BGI	gene	2997356	3001120	.	.	.	ID=PGSC0003DMG400014571;name="Conserved gene of unknown function"
ST4.03ch05	BGI	gene	3357219	3357723	.	.	.	ID=PGSC0003DMG400030589;name="Gene of unknown function"
ST4.03ch05	BGI	gene	3683105	3692228	.	.	.	ID=PGSC0003DMG400030520;name="Poly(A) polymerase alpha"
ST4.03ch05	BGI	gene	3710910	3715061	.	.	.	ID=PGSC0003DMG400030518;name="Conserved gene of unknown function"
ST4.03ch05	BGI	gene	3762886	3769061	.	.	.	ID=PGSC0003DMG400030563;name="TatC"
ST4.03ch05	BGI	gene	3812966	3817781	.	.	.	ID=PGSC0003DMG400030559;name="Fruit protein PKIWI502"
ST4.03ch05	BGI	gene	3903471	3909624	.	.	.	ID=PGSC0003DMG400030510;name="Conserved gene of unknown function"
ST4.03ch05	BGI	gene	4033954	4042260	.	.	.	ID=PGSC0003DMG400030549;name="Conserved gene of unknown function"
ST4.03ch05	BGI	gene	4173679	4174911	.	.	.	ID=PGSC0003DMG400030500;name="Conserved gene of unknown function"
ST4.03ch05	BGI	gene	4484319	4492247	.	.	.	ID=PGSC0003DMG400018405;name="Transferase, transferring glycosyl groups"
ST4.03ch05	BGI	gene	4734615	4737869	.	.	.	ID=PGSC0003DMG400018411;name="Mitochondrial carrier protein"
ST4.03ch05	BGI	gene	5028894	5038966	.	.	.	ID=PGSC0003DMG400031261;name="RNA-dependent RNA-polymerase"
ST4.03ch05	BGI	gene	5359366	5362349	.	.	.	ID=PGSC0003DMG400003384;name="Origin-recognition complex subunit 6"
ST4.03ch05	BGI	gene	5679823	5684334	.	.	.	ID=PGSC0003DMG400025609;name="RNA recognition motif containing protein"
ST4.03ch05	BGI	gene	5918681	5923232	.	.	.	ID=PGSC0003DMG401017626;name="Alpha-amylase"
ST4.03ch05	BGI	gene	6077929	6084820	.	.	.	ID=PGSC0003DMG400017618;name="Oligomeric golgi complex 7"
ST4.03ch05	BGI	gene	6306477	6312721	.	.	.	ID=PGSC0003DMG400022618;name="EMB2421"
ST4.03ch05	BGI	gene	6502663	6503756	.	.	.	ID=PGSC0003DMG400022601;name="Phospholipid-transporting ATPase"
ST4.03ch05	BGI	gene	6729414	6734055	.	.	.	ID=PGSC0003DMG400022610;name="Pentatricopeptide repeat-containing protein"
ST4.03ch05	BGI	gene	6769503	6774474	.	.	.	ID=PGSC0003DMG400022615;name="Conserved gene of unknown function"
ST4.03ch05	BGI	gene	7239163	7242611	.	.	.	ID=PGSC0003DMG400015575;name="RNA recognition motif (RRM)-containing protein"
ST4.03ch05	BGI	gene	7531834	7537250	.	.	.	ID=PGSC0003DMG400004123;name="Serine/threonine-protein kinase PBS1"
ST4.03ch05	BGI	gene	7538829	7541985	.	.	.	ID=PGSC0003DMG400004122;name="30S ribosomal protein S13, chloroplastic"
ST4.03ch05	BGI	gene	7620910	7623275	.	.	.	ID=PGSC0003DMG400004129;name="Conserved gene of unknown function"
ST4.03ch05	BGI	gene	8108580	8109092	.	.	.	ID=PGSC0003DMG400030975;name="Gene of unknown function"
ST4.03ch05	BGI	gene	8164118	8172460	.	.	.	ID=PGSC0003DMG400030977;name="RNA-binding region RNP-1 and Splicing factor PWI family member protein"
ST4.03ch05	BGI	gene	8383814	8387263	.	.	.	ID=PGSC0003DMG400030998;name="Alcohol dehydrogenase"
ST4.03ch05	BGI	gene	8404032	8405976	.	.	.	ID=PGSC0003DMG400030985;name="Protein SUPPRESSOR OF GENE SILENCING 3"
ST4.03ch05	BGI	gene	8659817	8660600	.	.	.	ID=PGSC0003DMG400013474;name="Conserved gene of unknown function"
ST4.03ch05	BGI	gene	8663454	8668307	.	.	.	ID=PGSC0003DMG400013475;name="Sentrin/sumo-specific protease, senp8"
ST4.03ch05	BGI	gene	9111929	9113418	.	.	.	ID=PGSC0003DMG400013488;name="F-box/kelch protein"
ST4.03ch05	BGI	gene	9282913	9285557	.	.	.	ID=PGSC0003DMG400013494;name="Conserved gene of unknown function"
ST4.03ch05	BGI	gene	9804391	9805958	.	.	.	ID=PGSC0003DMG400007676;name="Gene of unknown function"
ST4.03ch05	BGI	gene	10017565	10018209	.	.	.	ID=PGSC0003DMG400037297;name="Serine-threonine protein kinase, plant-type"
ST4.03ch05	BGI	gene	10063175	10068988	.	.	.	ID=PGSC0003DMG400018621;name="F-box family protein"
ST4.03ch05	BGI	gene	10268162	10271768	.	.	.	ID=PGSC0003DMG400018616;name="Multidrug resistance pump"
ST4.03ch05	BGI	gene	10524338	10532794	.	.	.	ID=PGSC0003DMG400018598;name="CSK (CHLOROPLAST SENSOR KINASE); ATP binding / kinase"
ST4.03ch05	BGI	gene	10597983	10604575	.	.	.	ID=PGSC0003DMG400011728;name="Alpha-galactosidase/alpha-n-acetylgalactosaminidase"
ST4.03ch05	BGI	gene	10614999	10623108	.	.	.	ID=PGSC0003DMG400011727;name="Auxin-independent growth promoter"
ST4.03ch05	BGI	gene	10714245	10719910	.	.	.	ID=PGSC0003DMG400011723;name="Paramyosin"
ST4.03ch05	BGI	gene	11252622	11256056	.	.	.	ID=PGSC0003DMG400010739;name="RCC1 and BTB domain-containing protein"
ST4.03ch05	BGI	gene	11651239	11652540	.	.	.	ID=PGSC0003DMG400011976;name="R2r3-myb transcription factor"
ST4.03ch05	BGI	gene	12031125	12037570	.	.	.	ID=PGSC0003DMG400017439;name="Alpha DNA polymerase"
ST4.03ch05	BGI	gene	13095210	13100909	.	.	.	ID=PGSC0003DMG400014914;name="Ubiquitin-protein ligase"
ST4.03ch05	BGI	gene	13553252	13557860	.	.	.	ID=PGSC0003DMG400015053;name="GTP binding protein"
ST4.03ch05	BGI	gene	13933756	13934485	.	.	.	ID=PGSC0003DMG400014051;name="Drought-induced protein 1"
ST4.03ch05	BGI	gene	14146752	14152580	.	.	.	ID=PGSC0003DMG400034305;name="F-box family protein"
ST4.03ch05	BGI	gene	14418005	14425294	.	.	.	ID=PGSC0003DMG400034313;name="Calmodulin-binding transcription activator (Camta), plants"
ST4.03ch05	BGI	gene	14536512	14536871	.	.	.	ID=PGSC0003DMG400021907;name="Conserved gene of unknown function"
ST4.03ch05	BGI	gene	14807764	14808261	.	.	.	ID=PGSC0003DMG400021897;name="Gene of unknown function"
ST4.03ch05	BGI	gene	15144696	15151519	.	.	.	ID=PGSC0003DMG400019810;name="Sphingosine phosphate lyase"
ST4.03ch05	BGI	gene	15340984	15341956	.	.	.	ID=PGSC0003DMG400019812;name="Conserved gene of unknown function"
ST4.03ch05	BGI	gene	15734679	15737235	.	.	.	ID=PGSC0003DMG400010801;name="Conserved gene of unknown function"
ST4.03ch05	BGI	gene	15989623	15991573	.	.	.	ID=PGSC0003DMG400002359;name="ATEXO70C1"
ST4.03ch05	BGI	gene	16430600	16432721	.	.	.	ID=PGSC0003DMG400040145;name="Gene of unknown function"
ST4.03ch05	BGI	gene	16833018	16834323	.	.	.	ID=PGSC0003DMG400025413;name="Conserved gene of unknown function"
ST4.03ch05	BGI	gene	17180379	17181811	.	.	.	ID=PGSC0003DMG400006480;name="Protein TIFY 9"
ST4.03ch05	BGI	gene	17453907	17454251	.	.	.	ID=PGSC0003DMG400042820;name="Gene of unknown function"
ST4.03ch05	BGI	gene	18295491	18296792	.	.	.	ID=PGSC0003DMG400038162;name="RRNA methylase"
ST4.03ch05	BGI	gene	18966333	18967540	.	.	.	ID=PGSC0003DMG400027438;name="Transcription factor"
ST4.03ch05	BGI	gene	19329628	19332014	.	.	.	ID=PGSC0003DMG400044174;name="Conserved gene of unknown function"
ST4.03ch05	BGI	gene	19620859	19623847	.	.	.	ID=PGSC0003DMG400014966;name="Actin arp6"
ST4.03ch05	BGI	gene	19714733	19715755	.	.	.	ID=PGSC0003DMG400040508;name="Gene of unknown function"
ST4.03ch05	BGI	gene	19965807	19966121	.	.	.	ID=PGSC0003DMG400046744;name="Gene of unknown function"
ST4.03ch05	BGI	gene	20259756	20260118	.	.	.	ID=PGSC0003DMG400044189;name="Gene of unknown function"
ST4.03ch05	BGI	gene	20762539	20763294	.	.	.	ID=PGSC0003DMG400036870;name="Gene of unknown function"
ST4.03ch05	BGI	gene	21448468	21451136	.	.	.	ID=PGSC0003DMG400041031;name="Endonuclease/exonuclease/phosphatase"
ST4.03ch05	BGI	gene	22235084	22235554	.	.	.	ID=PGSC0003DMG400036602;name="Nutrient reservoir"
ST4.03ch05	BGI	gene	22467862	22468236	.	.	.	ID=PGSC0003DMG400035780;name="Gene of unknown function"
ST4.03ch05	BGI	gene	22892424	22899137	.	.	.	ID=PGSC0003DMG400016896;name="NAC domain protein"
ST4.03ch05	BGI	gene	23540728	23541183	.	.	.	ID=PGSC0003DMG400045425;name="Gene of unknown function"
ST4.03ch05	BGI	gene	24213217	24214896	.	.	.	ID=PGSC0003DMG400003031;name="Gene of unknown function"
ST4.03ch05	BGI	gene	25084946	25086105	.	.	.	ID=PGSC0003DMG400002330;name="Gene of unknown function"
ST4.03ch05	BGI	gene	26526132	26528353	.	.	.	ID=PGSC0003DMG400021974;name="Gene of unknown function"
ST4.03ch05	BGI	gene	27114274	27114591	.	.	.	ID=PGSC0003DMG400044355;name="Polyprotein protein"
ST4.03ch05	BGI	gene	27735606	27736676	.	.	.	ID=PGSC0003DMG400044184;name="Conserved gene of unknown function"
ST4.03ch05	BGI	gene	28173183	28173600	.	.	.	ID=PGSC0003DMG400047339;name="Polyprotein protein"
ST4.03ch05	BGI	gene	29036335	29040680	.	.	.	ID=PGSC0003DMG400010847;name="Conserved gene of unknown function"
ST4.03ch05	BGI	gene	29822631	29822960	.	.	.	ID=PGSC0003DMG400042085;name="Gene of unknown function"
ST4.03ch05	BGI	gene	30414089	30417996	.	.	.	ID=PGSC0003DMG400019543;name="RanGAP1 interacting protein"
ST4.03ch05	BGI	gene	30471514	30472263	.	.	.	ID=PGSC0003DMG400019542;name="DSK2"
ST4.03ch05	BGI	gene	31016310	31016840	.	.	.	ID=PGSC0003DMG400046417;name="Gene of unknown function"
ST4.03ch05	BGI	gene	32133713	32134402	.	.	.	ID=PGSC0003DMG400040321;name="Fatty oxidation complex alpha subunit"
ST4.03ch05	BGI	gene	32375481	32375984	.	.	.	ID=PGSC0003DMG400016082;name="Gene of unknown function"
ST4.03ch05	BGI	gene	33087077	33087559	.	.	.	ID=PGSC0003DMG400036976;name="CXE carboxylesterase"
ST4.03ch05	BGI	gene	33928253	33930071	.	.	.	ID=PGSC0003DMG400018834;name="Transcriptional regulator STERILE APETALA"
ST4.03ch05	BGI	gene	34265831	34266331	.	.	.	ID=PGSC0003DMG400018835;name="CONSTANS interacting protein 6"
ST4.03ch05	BGI	gene	34469019	34469360	.	.	.	ID=PGSC0003DMG400018073;name="Kelch repeat-containing protein"
ST4.03ch05	BGI	gene	35275672	35275976	.	.	.	ID=PGSC0003DMG400010902;name="Conserved gene of unknown function"
ST4.03ch05	BGI	gene	35878314	35879007	.	.	.	ID=PGSC0003DMG400039966;name="Protein kinase"
ST4.03ch05	BGI	gene	36336375	36338583	.	.	.	ID=PGSC0003DMG400005491;name="Gene of unknown function"
ST4.03ch05	BGI	gene	36703114	36703580	.	.	.	ID=PGSC0003DMG400013051;name="Gene of unknown function"
ST4.03ch05	BGI	gene	38731925	38732791	.	.	.	ID=PGSC0003DMG400001170;name="Carbonic anhydrase"
ST4.03ch05	BGI	gene	39850968	39851980	.	.	.	ID=PGSC0003DMG400045706;name="Gene of unknown function"
ST4.03ch05	BGI	gene	40286593	40287138	.	.	.	ID=PGSC0003DMG400041349;name="Polyprotein protein"
ST4.03ch05	BGI	gene	41092112	41092468	.	.	.	ID=PGSC0003DMG400014960;name="Gag polyprotein"
ST4.03ch05	BGI	gene	42601243	42602484	.	.	.	ID=PGSC0003DMG400015036;name="Gene of unknown function"
ST4.03ch05	BGI	gene	42858150	42858928	.	.	.	ID=PGSC0003DMG400013973;name="Gene of unknown function"
ST4.03ch05	BGI	gene	43760781	43761359	.	.	.	ID=PGSC0003DMG400034667;name="Conserved gene of unknown function"
ST4.03ch05	BGI	gene	44304719	44306659	.	.	.	ID=PGSC0003DMG400033882;name="Acidic endochitinase"
ST4.03ch05	BGI	gene	44653681	44662748	.	.	.	ID=PGSC0003DMG402033880;name="Chitinase"
ST4.03ch05	BGI	gene	44913810	44918918	.	.	.	ID=PGSC0003DMG400007038;name="Tetratricopeptide repeat (TPR)-containing protein"
ST4.03ch05	BGI	gene	45667733	45676099	.	.	.	ID=PGSC0003DMG400006987;name="Pre-mRNA-splicing factor isy-1"
ST4.03ch05	BGI	gene	46286548	46289427	.	.	.	ID=PGSC0003DMG400016790;name="Homeodomain-leucine zipper protein 56"
ST4.03ch05	BGI	gene	46493480	46498741	.	.	.	ID=PGSC0003DMG400016806;name="Mitochondrial substrate carrier family protein"
ST4.03ch05	BGI	gene	46583390	46590258	.	.	.	ID=PGSC0003DMG400007222;name="UDP-N-acetylglucosamine transporter"
ST4.03ch05	BGI	gene	46658289	46659272	.	.	.	ID=PGSC0003DMG400040438;name="F-box protein"
ST4.03ch05	BGI	gene	46689371	46694504	.	.	.	ID=PGSC0003DMG400007237;name="Zinc finger protein"
ST4.03ch05	BGI	gene	47068102	47069570	.	.	.	ID=PGSC0003DMG400021832;name="D-alanyl-d-alanine carboxypeptidase"
ST4.03ch05	BGI	gene	47556021	47557264	.	.	.	ID=PGSC0003DMG400047169;name="BTB/POZ domain containing protein"
ST4.03ch05	BGI	gene	48276006	48277747	.	.	.	ID=PGSC0003DMG400027138;name="Conserved gene of unknown function"
ST4.03ch05	BGI	gene	48301754	48311941	.	.	.	ID=PGSC0003DMG400027142;name="ER glycerol-phosphate acyltransferase"
ST4.03ch05	BGI	gene	48562766	48568764	.	.	.	ID=PGSC0003DMG400027154;name="Beta-1,3-galactosyltransferase 16"
ST4.03ch05	BGI	gene	49467002	49470898	.	.	.	ID=PGSC0003DMG401013075;name="Conserved gene of unknown function"
ST4.03ch05	BGI	gene	49742234	49750600	.	.	.	ID=PGSC0003DMG400008462;name="E3 ubiquitin-protein ligase UPL5"
ST4.03ch05	BGI	gene	49762485	49766599	.	.	.	ID=PGSC0003DMG400008443;name="Protein pob"
ST4.03ch05	BGI	gene	50035550	50037342	.	.	.	ID=PGSC0003DMG400023537;name="Chaperone protein dnaJ"
ST4.03ch05	BGI	gene	50187939	50188969	.	.	.	ID=PGSC0003DMG400023532;name="Conserved gene of unknown function"
ST4.03ch05	BGI	gene	50250125	50254609	.	.	.	ID=PGSC0003DMG400023428;name="TSC13 protein"
ST4.03ch05	BGI	gene	50381593	50386036	.	.	.	ID=PGSC0003DMG400023521;name="Amino acid binding protein"
ST4.03ch05	BGI	gene	50449917	50455079	.	.	.	ID=PGSC0003DMG400023418;name="Phosphatase"
ST4.03ch05	BGI	gene	50475439	50479825	.	.	.	ID=PGSC0003DMG400023517;name="Tic20"
ST4.03ch05	BGI	gene	50482662	50488463	.	.	.	ID=PGSC0003DMG400023516;name="Cation efflux protein/ zinc transporter"
ST4.03ch05	BGI	gene	50670398	50676166	.	.	.	ID=PGSC0003DMG400023410;name="Ankyrin repeat protein"
ST4.03ch05	BGI	gene	51086055	51090773	.	.	.	ID=PGSC0003DMG400023384;name="Ribonuclease z, chloroplast"
ST4.03ch05	BGI	gene	51441119	51444181	.	.	.	ID=PGSC0003DMG400023469;name="Conserved gene of unknown function"
ST4.03ch05	BGI	gene	51598595	51601947	.	.	.	ID=PGSC0003DMG400023460;name="Conserved gene of unknown function"
ST4.03ch05	BGI	gene	51654343	51661890	.	.	.	ID=PGSC0003DMG400023340;name="Ribophorin"
ST4.03ch05	BGI	gene	51678579	51685384	.	.	.	ID=PGSC0003DMG400023338;name="1-(5-phosphoribosyl)-5-[(5-phosphoribosylamino)methylideneamino] imidazole-4-carboxamide isomerase, chloroplastic"
ST4.03ch05	BGI	gene	51750943	51758443	.	.	.	ID=PGSC0003DMG400023455;name="Isocitrate lyase and phosphorylmutase"
ST4.03ch05	BGI	gene	51779078	51787386	.	.	.	ID=PGSC0003DMG400023453;name="Chaperonin containing t-complex protein 1, gamma subunit, tcpg"
ST4.03ch05	BGI	gene	51888392	51890420	.	.	.	ID=PGSC0003DMG400023324;name="Aspartic proteinase nepenthesin-1"
ST4.03ch05	BGI	gene	51976733	51982891	.	.	.	ID=PGSC0003DMG400023319;name="Alcohol dehydrogenase"
ST4.03ch05	BGI	gene	51985882	51989780	.	.	.	ID=PGSC0003DMG400023441;name="Osmotic stress-activated protein kinase"
ST4.03ch06	BGI	gene	89384	90489	.	.	.	ID=PGSC0003DMG400007290;name="Binding protein"
ST4.03ch06	BGI	gene	433491	439911	.	.	.	ID=PGSC0003DMG400017935;name="Epoxide hydrolase 2"
ST4.03ch06	BGI	gene	1234110	1235099	.	.	.	ID=PGSC0003DMG400005332;name="Cullin 1B"
ST4.03ch06	BGI	gene	1643315	1652635	.	.	.	ID=PGSC0003DMG400025502;name="Nucleotide binding protein"
ST4.03ch06	BGI	gene	1825484	1826181	.	.	.	ID=PGSC0003DMG400014698;name="WERBP-1 protein"
ST4.03ch06	BGI	gene	2052310	2057659	.	.	.	ID=PGSC0003DMG400014704;name="Conserved gene of unknown function"
ST4.03ch06	BGI	gene	2594009	2596095	.	.	.	ID=PGSC0003DMG400020640;name="UDP-glucosyltransferase family 1 protein"
ST4.03ch06	BGI	gene	3036160	3045662	.	.	.	ID=PGSC0003DMG401020557;name="TatD DNase domain-containing deoxyribonuclease"
ST4.03ch06	BGI	gene	3115913	3116446	.	.	.	ID=PGSC0003DMG400020544;name="RING-H2 finger protein ATL3F"
ST4.03ch06	BGI	gene	3467753	3473685	.	.	.	ID=PGSC0003DMG400004151;name="Thiamine biosynthesis protein ThiC variant L1"
ST4.03ch06	BGI	gene	3815735	3816132	.	.	.	ID=PGSC0003DMG402020840;name="Gene of unknown function"
ST4.03ch06	BGI	gene	4212506	4213112	.	.	.	ID=PGSC0003DMG400020837;name="Non-specific lipid-transfer protein"
ST4.03ch06	BGI	gene	4418689	4422502	.	.	.	ID=PGSC0003DMG400002146;name="PTAC16"
ST4.03ch06	BGI	gene	4560296	4563027	.	.	.	ID=PGSC0003DMG400002151;name="Zinc transporter"
ST4.03ch06	BGI	gene	5041666	5044538	.	.	.	ID=PGSC0003DMG402004406;name="Protein kinase APK1B, chloroplast"
ST4.03ch06	BGI	gene	6063922	6065764	.	.	.	ID=PGSC0003DMG400010881;name="UPA23"
ST4.03ch06	BGI	gene	6382511	6383637	.	.	.	ID=PGSC0003DMG400009685;name="Gene of unknown function"
ST4.03ch06	BGI	gene	7082039	7082791	.	.	.	ID=PGSC0003DMG400033671;name="Gene of unknown function"
ST4.03ch06	BGI	gene	7958178	7958513	.	.	.	ID=PGSC0003DMG400037613;name="Gene of unknown function"
ST4.03ch06	BGI	gene	8611502	8612954	.	.	.	ID=PGSC0003DMG400001242;name="Ubiquitin-protein ligase"
ST4.03ch06	BGI	gene	9802892	9803658	.	.	.	ID=PGSC0003DMG400035379;name="Gene of unknown function"
ST4.03ch06	BGI	gene	10239758	10240791	.	.	.	ID=PGSC0003DMG400029164;name="Hydroxyproline-rich glycoprotein family protein"
ST4.03ch06	BGI	gene	11057945	11058352	.	.	.	ID=PGSC0003DMG400044600;name="Conserved gene of unknown function"
ST4.03ch06	BGI	gene	12273622	12276791	.	.	.	ID=PGSC0003DMG400021048;name="Nodulin family protein"
ST4.03ch06	BGI	gene	12940050	12947606	.	.	.	ID=PGSC0003DMG400017130;name="Conserved gene of unknown function"
ST4.03ch06	BGI	gene	13652071	13652589	.	.	.	ID=PGSC0003DMG400041216;name="IDS4"
ST4.03ch06	BGI	gene	15615193	15619943	.	.	.	ID=PGSC0003DMG400028078;name="Metalloendopeptidase"
ST4.03ch06	BGI	gene	16165994	16166707	.	.	.	ID=PGSC0003DMG400040003;name="Conserved gene of unknown function"
ST4.03ch06	BGI	gene	16644651	16644970	.	.	.	ID=PGSC0003DMG400002268;name="DNA binding protein"
ST4.03ch06	BGI	gene	17376965	17382524	.	.	.	ID=PGSC0003DMG400031213;name="Protein gar2"
ST4.03ch06	BGI	gene	17961907	17962269	.	.	.	ID=PGSC0003DMG400043404;name="Gene of unknown function"
ST4.03ch06	BGI	gene	19861361	19862282	.	.	.	ID=PGSC0003DMG400029878;name="Conserved gene of unknown function"
ST4.03ch06	BGI	gene	20442862	20443218	.	.	.	ID=PGSC0003DMG400044584;name="Gene of unknown function"
ST4.03ch06	BGI	gene	20836488	20839160	.	.	.	ID=PGSC0003DMG400016045;name="RNA-directed DNA polymerase (Reverse transcriptase); Ribonuclease H"
ST4.03ch06	BGI	gene	21267459	21269171	.	.	.	ID=PGSC0003DMG400002381;name="RNase H family protein"
ST4.03ch06	BGI	gene	22365997	22366353	.	.	.	ID=PGSC0003DMG400044362;name="Gene of unknown function"
ST4.03ch06	BGI	gene	23099239	23099601	.	.	.	ID=PGSC0003DMG400036958;name="Gene of unknown function"
ST4.03ch06	BGI	gene	23364952	23366526	.	.	.	ID=PGSC0003DMG400040644;name="F-box family protein"
ST4.03ch06	BGI	gene	24925547	24925903	.	.	.	ID=PGSC0003DMG400045589;name="Gene of unknown function"
ST4.03ch06	BGI	gene	25617690	25618639	.	.	.	ID=PGSC0003DMG400046916;name="Gene of unknown function"
ST4.03ch06	BGI	gene	25754872	25764351	.	.	.	ID=PGSC0003DMG400023819;name="Cytochrome P450"
ST4.03ch06	BGI	gene	26071331	26071919	.	.	.	ID=PGSC0003DMG400001221;name="EARLY flowering 4 protein"
ST4.03ch06	BGI	gene	26555706	26558853	.	.	.	ID=PGSC0003DMG400019018;name="Nuclear transcription factor, X-box binding"
ST4.03ch06	BGI	gene	26931300	26936436	.	.	.	ID=PGSC0003DMG400016943;name="Hypothetical Ser-Thr protein kinase"
ST4.03ch06	BGI	gene	27184706	27185476	.	.	.	ID=PGSC0003DMG400039640;name="Gene of unknown function"
ST4.03ch06	BGI	gene	27464704	27467041	.	.	.	ID=PGSC0003DMG400008472;name="W-3 desaturase"
ST4.03ch06	BGI	gene	28251646	28252010	.	.	.	ID=PGSC0003DMG400035144;name="Gene of unknown function"
ST4.03ch06	BGI	gene	28658565	28659330	.	.	.	ID=PGSC0003DMG400015661;name="RING-H2 finger protein ATL2N"
ST4.03ch06	BGI	gene	28884215	28886674	.	.	.	ID=PGSC0003DMG400015641;name="Gene of unknown function"
ST4.03ch06	BGI	gene	29736464	29737382	.	.	.	ID=PGSC0003DMG400030033;name="Pollen ole e 1 allergen and extensin family protein"
ST4.03ch06	BGI	gene	30365180	30366374	.	.	.	ID=PGSC0003DMG400023949;name="Abscisic acid receptor PYL4"
ST4.03ch06	BGI	gene	30893598	30898031	.	.	.	ID=PGSC0003DMG400029154;name="Amino acid transporter"
ST4.03ch06	BGI	gene	31134218	31135845	.	.	.	ID=PGSC0003DMG400027979;name="DNA binding protein"
ST4.03ch06	BGI	gene	31476400	31477705	.	.	.	ID=PGSC0003DMG400014058;name="Integrase"
ST4.03ch06	BGI	gene	32097435	32098570	.	.	.	ID=PGSC0003DMG400024310;name="Conserved gene of unknown function"
ST4.03ch06	BGI	gene	32433658	32434351	.	.	.	ID=PGSC0003DMG400010877;name="Gene of unknown function"
ST4.03ch06	BGI	gene	32863493	32865890	.	.	.	ID=PGSC0003DMG400013863;name="Conserved gene of unknown function"
ST4.03ch06	BGI	gene	33718481	33726668	.	.	.	ID=PGSC0003DMG401016632;name="N(2),N(2)-dimethylguanosine tRNA methyltransferase"
ST4.03ch06	BGI	gene	33726748	33729774	.	.	.	ID=PGSC0003DMG400016647;name="Superoxide dismutase [Mn], mitochondrial"
ST4.03ch06	BGI	gene	34250851	34251581	.	.	.	ID=PGSC0003DMG400016663;name="Conserved gene of unknown function"
ST4.03ch06	BGI	gene	34543785	34544352	.	.	.	ID=PGSC0003DMG400006648;name="Embryonic abundant protein 1"
ST4.03ch06	BGI	gene	34821200	34829219	.	.	.	ID=PGSC0003DMG400027602;name="Uroporphyrinogen decarboxylase, chloroplastic"
ST4.03ch06	BGI	gene	34957024	34958056	.	.	.	ID=PGSC0003DMG400027584;name="Gene of unknown function"
ST4.03ch06	BGI	gene	35093401	35097802	.	.	.	ID=PGSC0003DMG400027595;name="Abc transporter"
ST4.03ch06	BGI	gene	35308040	35308516	.	.	.	ID=PGSC0003DMG400027576;name="Conserved gene of unknown function"
ST4.03ch06	BGI	gene	35812536	35819547	.	.	.	ID=PGSC0003DMG400021595;name="Ted2"
ST4.03ch06	BGI	gene	36717956	36719196	.	.	.	ID=PGSC0003DMG400025271;name="Gene of unknown function"
ST4.03ch06	BGI	gene	37854235	37854836	.	.	.	ID=PGSC0003DMG403028908;name="ATP-binding cassette transporter"
ST4.03ch06	BGI	gene	38779100	38781760	.	.	.	ID=PGSC0003DMG400005471;name="6-phosphogluconolactonase"
ST4.03ch06	BGI	gene	39070851	39076482	.	.	.	ID=PGSC0003DMG400016304;name="DNA-directed RNA polymerase I 49 kDa polypeptide"
ST4.03ch06	BGI	gene	39245925	39248690	.	.	.	ID=PGSC0003DMG400016332;name="Prefoldin subunit"
ST4.03ch06	BGI	gene	39530621	39539281	.	.	.	ID=PGSC0003DMG400016328;name="Nuclear-pore anchor"
ST4.03ch06	BGI	gene	39731128	39732118	.	.	.	ID=PGSC0003DMG400016285;name="Enoyl-CoA hydratase/isomerase family protein"
ST4.03ch06	BGI	gene	39931699	39934563	.	.	.	ID=PGSC0003DMG400016281;name="Nonsense-mediated mRNA decay protein"
ST4.03ch06	BGI	gene	40296644	40304157	.	.	.	ID=PGSC0003DMG400016310;name="ATP-dependent helicase NAM7"
ST4.03ch06	BGI	gene	40606589	40607358	.	.	.	ID=PGSC0003DMG400011816;name="Photosystem I reaction centre PSI-D subunit"
ST4.03ch06	BGI	gene	40787752	40790387	.	.	.	ID=PGSC0003DMG400030791;name="Conserved gene of unknown function"
ST4.03ch06	BGI	gene	41857079	41858763	.	.	.	ID=PGSC0003DMG400019787;name="Retrotransposon protein"
ST4.03ch06	BGI	gene	42622830	42627834	.	.	.	ID=PGSC0003DMG402011782;name="Poly(P)/ATP NAD kinase"
ST4.03ch06	BGI	gene	43108400	43110764	.	.	.	ID=PGSC0003DMG400017553;name="Protein psi1"
ST4.03ch06	BGI	gene	43260201	43261970	.	.	.	ID=PGSC0003DMG400017556;name="Photosystem II 22 kDa protein, chloroplastic"
ST4.03ch06	BGI	gene	43408543	43413184	.	.	.	ID=PGSC0003DMG400017575;name="Conserved gene of unknown function"
ST4.03ch06	BGI	gene	43474671	43476022	.	.	.	ID=PGSC0003DMG400017580;name="Conserved gene of unknown function"
ST4.03ch06	BGI	gene	43919366	43920754	.	.	.	ID=PGSC0003DMG400011873;name="Cys2/His2 zinc-finger transcription factor"
ST4.03ch06	BGI	gene	44299893	44304125	.	.	.	ID=PGSC0003DMG400026583;name="Conserved gene of unknown function"
ST4.03ch06	BGI	gene	45263805	45266480	.	.	.	ID=PGSC0003DMG400016779;name="Diphthamide biosynthesis protein"
ST4.03ch06	BGI	gene	45633439	45634468	.	.	.	ID=PGSC0003DMG402020473;name="Conserved gene of unknown function"
ST4.03ch06	BGI	gene	45750703	45751656	.	.	.	ID=PGSC0003DMG400020466;name="ATP synthase subunit b', chloroplastic"
ST4.03ch06	BGI	gene	46214746	46219803	.	.	.	ID=PGSC0003DMG400026085;name="Protein phosphatase 2C"
ST4.03ch06	BGI	gene	46346751	46354493	.	.	.	ID=PGSC0003DMG400026124;name="Chaperonin containing t-complex protein 1, eta subunit, tcph"
ST4.03ch06	BGI	gene	46401640	46403777	.	.	.	ID=PGSC0003DMG400026118;name="Conserved gene of unknown function"
ST4.03ch06	BGI	gene	46408470	46411013	.	.	.	ID=PGSC0003DMG400026081;name="C2H2L domain class transcription factor"
ST4.03ch06	BGI	gene	46636019	46640359	.	.	.	ID=PGSC0003DMG400026071;name="Alpha-1,4-fucosyltransferase"
ST4.03ch06	BGI	gene	46692093	46697905	.	.	.	ID=PGSC0003DMG400026068;name="ATVPS11"
ST4.03ch06	BGI	gene	47230127	47233877	.	.	.	ID=PGSC0003DMG400005188;name="T-complex protein 11"
ST4.03ch06	BGI	gene	47320057	47325125	.	.	.	ID=PGSC0003DMG400005175;name="Conserved gene of unknown function"
ST4.03ch06	BGI	gene	47673488	47678206	.	.	.	ID=PGSC0003DMG400033127;name="Conserved gene of unknown function"
ST4.03ch06	BGI	gene	48028664	48029269	.	.	.	ID=PGSC0003DMG400026501;name="Strubbelig receptor"
ST4.03ch06	BGI	gene	48095844	48100068	.	.	.	ID=PGSC0003DMG400026504;name="Plant-specific family protein RPD1"
ST4.03ch06	BGI	gene	48385840	48387479	.	.	.	ID=PGSC0003DMG400004897;name="Auxin-repressed protein"
ST4.03ch06	BGI	gene	49252743	49254335	.	.	.	ID=PGSC0003DMG400016529;name="Uncharacterized Cys-rich domain"
ST4.03ch06	BGI	gene	49502255	49508662	.	.	.	ID=PGSC0003DMG400016543;name="Katanin"
ST4.03ch06	BGI	gene	50710133	50712793	.	.	.	ID=PGSC0003DMG401028796;name="Conserved gene of unknown function"
ST4.03ch06	BGI	gene	52073025	52073720	.	.	.	ID=PGSC0003DMG400033096;name="Conserved gene of unknown function"
ST4.03ch06	BGI	gene	52509378	52510568	.	.	.	ID=PGSC0003DMG400026990;name="S-adenosylmethionine-dependent methyltransferase"
ST4.03ch06	BGI	gene	52649368	52659134	.	.	.	ID=PGSC0003DMG400027069;name="O-linked n-acetylglucosamine transferase, ogt"
ST4.03ch06	BGI	gene	53794736	53796177	.	.	.	ID=PGSC0003DMG400026915;name="Carbohydrate esterase"
ST4.03ch06	BGI	gene	53802348	53806440	.	.	.	ID=PGSC0003DMG400026913;name="NAD dependent epimerase/dehydratase"
ST4.03ch06	BGI	gene	53813004	53819813	.	.	.	ID=PGSC0003DMG400027014;name="Transaminase mtnE"
ST4.03ch06	BGI	gene	53821292	53822172	.	.	.	ID=PGSC0003DMG400027013;name="Tetrapyrrole-binding protein, chloroplast"
ST4.03ch06	BGI	gene	53848345	53856030	.	.	.	ID=PGSC0003DMG400026909;name="Lysyl-tRNA synthetase"
ST4.03ch06	BGI	gene	53985043	53990508	.	.	.	ID=PGSC0003DMG400026904;name="Biotin synthase"
ST4.03ch06	BGI	gene	54018934	54024602	.	.	.	ID=PGSC0003DMG400027003;name="Plant origin recognition complex subunit"
ST4.03ch06	BGI	gene	54217175	54219255	.	.	.	ID=PGSC0003DMG400005919;name="Molybdopterin synthase large subunit"
ST4.03ch06	BGI	gene	54660358	54663473	.	.	.	ID=PGSC0003DMG400005895;name="Histone deacetylase superfamily"
ST4.03ch06	BGI	gene	55096366	55102143	.	.	.	ID=PGSC0003DMG400007149;name="Phosphoglycerate mutase"
ST4.03ch06	BGI	gene	55743306	55748450	.	.	.	ID=PGSC0003DMG400024321;name="Mutt/nudix hydrolase"
ST4.03ch06	BGI	gene	55904773	55910691	.	.	.	ID=PGSC0003DMG400007504;name="Carbamoyl phosphate synthase large subunit"
ST4.03ch06	BGI	gene	56859456	56860115	.	.	.	ID=PGSC0003DMG400034939;name="Thylakoid lumenal 15 kDa protein, chloroplast"
ST4.03ch06	BGI	gene	57207307	57211071	.	.	.	ID=PGSC0003DMG400030356;name="UPA14"
ST4.03ch06	BGI	gene	57309861	57313784	.	.	.	ID=PGSC0003DMG400030365;name="EBP1"
ST4.03ch06	BGI	gene	57314827	57323565	.	.	.	ID=PGSC0003DMG400030366;name="EMB1507"
ST4.03ch06	BGI	gene	57434391	57439890	.	.	.	ID=PGSC0003DMG400030374;name="RNA binding protein"
ST4.03ch06	BGI	gene	57527172	57535052	.	.	.	ID=PGSC0003DMG400030379;name="Conserved gene of unknown function"
ST4.03ch06	BGI	gene	57566917	57568428	.	.	.	ID=PGSC0003DMG400030462;name="Avr9/Cf-9 rapidly elicited protein 216"
ST4.03ch06	BGI	gene	57855801	57859958	.	.	.	ID=PGSC0003DMG400027665;name="MLO 1"
ST4.03ch06	BGI	gene	57919679	57923854	.	.	.	ID=PGSC0003DMG400027683;name="Protein kinase"
ST4.03ch06	BGI	gene	58146605	58148112	.	.	.	ID=PGSC0003DMG400020112;name="Conserved gene of unknown function"
ST4.03ch06	BGI	gene	58465264	58471072	.	.	.	ID=PGSC0003DMG400020089;name="F-box/kelch-repeat protein"
ST4.03ch06	BGI	gene	58776636	58782360	.	.	.	ID=PGSC0003DMG400020145;name="Triacylglycerol lipase"
ST4.03ch06	BGI	gene	59158020	59159136	.	.	.	ID=PGSC0003DMG400020122;name="Circadian clock coupling factor ZGT"
ST4.03ch07	BGI	gene	205702	211721	.	.	.	ID=PGSC0003DMG400011837;name="Minichromosome maintenance 5 protein"
ST4.03ch07	BGI	gene	542722	544273	.	.	.	ID=PGSC0003DMG400003180;name="Conserved gene of unknown function"
ST4.03ch07	BGI	gene	583375	589095	.	.	.	ID=PGSC0003DMG400011132;name="NADP-dependent glyceraldehyde-3-phosphate dehydrogenase"
ST4.03ch07	BGI	gene	788718	797964	.	.	.	ID=PGSC0003DMG402011138;name="1-acyl-sn-glycerol-3-phosphate acyltransferase"
ST4.03ch07	BGI	gene	854200	858704	.	.	.	ID=PGSC0003DMG401011139;name="26S proteasome regulatory subunit p27"
ST4.03ch07	BGI	gene	991968	995566	.	.	.	ID=PGSC0003DMG400011146;name="F-box family protein"
ST4.03ch07	BGI	gene	1186019	1195917	.	.	.	ID=PGSC0003DMG401011204;name="DEAD-box ATP-dependent RNA helicase 1"
ST4.03ch07	BGI	gene	1249467	1256724	.	.	.	ID=PGSC0003DMG400011152;name="DNA-directed RNA polymerase 3A, chloroplastic"
ST4.03ch07	BGI	gene	1352751	1356682	.	.	.	ID=PGSC0003DMG400011212;name="WD-40 repeat protein family"
ST4.03ch07	BGI	gene	1537051	1541408	.	.	.	ID=PGSC0003DMG401011220;name="Cytosolic purine 5-nucleotidase"
ST4.03ch07	BGI	gene	1968339	1977143	.	.	.	ID=PGSC0003DMG400027471;name="Protein translocase secy subunit"
ST4.03ch07	BGI	gene	2618790	2620792	.	.	.	ID=PGSC0003DMG400018742;name="UPF0497 membrane protein 13"
ST4.03ch07	BGI	gene	2997024	2997985	.	.	.	ID=PGSC0003DMG402030700;name="Ubiquitin-protein ligase"
ST4.03ch07	BGI	gene	3224646	3227793	.	.	.	ID=PGSC0003DMG400030692;name="Conserved gene of unknown function"
ST4.03ch07	BGI	gene	3445921	3448627	.	.	.	ID=PGSC0003DMG400030685;name="Adenylate cyclase"
ST4.03ch07	BGI	gene	4054349	4059301	.	.	.	ID=PGSC0003DMG400030890;name="12-oxophytodienoate reductase 3"
ST4.03ch07	BGI	gene	4064332	4074136	.	.	.	ID=PGSC0003DMG400030907;name="Immunoglobulin/major histocompatibility complex"
ST4.03ch07	BGI	gene	4272805	4274246	.	.	.	ID=PGSC0003DMG400030897;name="Gene of unknown function"
ST4.03ch07	BGI	gene	5179122	5179941	.	.	.	ID=PGSC0003DMG400021030;name="Gene of unknown function"
ST4.03ch07	BGI	gene	5780554	5783177	.	.	.	ID=PGSC0003DMG400022992;name="TRNA synthetase class I family protein"
ST4.03ch07	BGI	gene	6022924	6027267	.	.	.	ID=PGSC0003DMG400022986;name="Conserved gene of unknown function"
ST4.03ch07	BGI	gene	7049853	7056885	.	.	.	ID=PGSC0003DMG402024210;name="26S proteasome subunit RPN7"
ST4.03ch07	BGI	gene	7358489	7359341	.	.	.	ID=PGSC0003DMG400008516;name="Pit1 protein"
ST4.03ch07	BGI	gene	7415137	7424704	.	.	.	ID=PGSC0003DMG400008514;name="Conserved gene of unknown function"
ST4.03ch07	BGI	gene	7738765	7739550	.	.	.	ID=PGSC0003DMG400034810;name="Conserved gene of unknown function"
ST4.03ch07	BGI	gene	8268259	8268642	.	.	.	ID=PGSC0003DMG400037548;name="Integrase core domain containing protein"
ST4.03ch07	BGI	gene	8515759	8520484	.	.	.	ID=PGSC0003DMG400029962;name="Peptide deformylase 1A, chloroplastic"
ST4.03ch07	BGI	gene	8976906	8978363	.	.	.	ID=PGSC0003DMG400002401;name="Cytochrome P450-dependent fatty acid hydroxylase"
ST4.03ch07	BGI	gene	9438118	9441094	.	.	.	ID=PGSC0003DMG400009560;name="Conserved gene of unknown function"
ST4.03ch07	BGI	gene	9730043	9731824	.	.	.	ID=PGSC0003DMG400009555;name="Conserved gene of unknown function"
ST4.03ch07	BGI	gene	9879370	9884214	.	.	.	ID=PGSC0003DMG401015931;name="Red protein"
ST4.03ch07	BGI	gene	10170233	10171519	.	.	.	ID=PGSC0003DMG400015934;name="Gene of unknown function"
ST4.03ch07	BGI	gene	10535408	10536883	.	.	.	ID=PGSC0003DMG400002304;name="Tac7077"
ST4.03ch07	BGI	gene	10653367	10656366	.	.	.	ID=PGSC0003DMG400004093;name="Pentatricopeptide repeat-containing protein"
ST4.03ch07	BGI	gene	10923636	10924432	.	.	.	ID=PGSC0003DMG400004099;name="Gene of unknown function"
ST4.03ch07	BGI	gene	11892048	11892635	.	.	.	ID=PGSC0003DMG400002423;name="Transferase, transferring glycosyl groups"
ST4.03ch07	BGI	gene	12382057	12382575	.	.	.	ID=PGSC0003DMG400013781;name="Gene of unknown function"
ST4.03ch07	BGI	gene	13009646	13015364	.	.	.	ID=PGSC0003DMG400013779;name="NADPH-cytochrome P450 oxidoreductase"
ST4.03ch07	BGI	gene	13254906	13255256	.	.	.	ID=PGSC0003DMG400043142;name="Transcription factor"
ST4.03ch07	BGI	gene	13629683	13639299	.	.	.	ID=PGSC0003DMG400003138;name="Elongation factor Ts"
ST4.03ch07	BGI	gene	13717582	13719034	.	.	.	ID=PGSC0003DMG400003135;name="DNA mismatch repair protein MSH6-2"
ST4.03ch07	BGI	gene	14133317	14136375	.	.	.	ID=PGSC0003DMG400036396;name="Gene of unknown function"
ST4.03ch07	BGI	gene	15411148	15412817	.	.	.	ID=PGSC0003DMG400005096;name="Gene of unknown function"
ST4.03ch07	BGI	gene	15924132	15924625	.	.	.	ID=PGSC0003DMG400018910;name="Gene of unknown function"
ST4.03ch07	BGI	gene	16202563	16208258	.	.	.	ID=PGSC0003DMG400023240;name="Multidrug resistance pump"
ST4.03ch07	BGI	gene	16493332	16496176	.	.	.	ID=PGSC0003DMG400034670;name="Gene of unknown function"
ST4.03ch07	BGI	gene	16794025	16794357	.	.	.	ID=PGSC0003DMG400042480;name="Conserved gene of unknown function"
ST4.03ch07	BGI	gene	17246797	17247105	.	.	.	ID=PGSC0003DMG400035109;name="Conserved gene of unknown function"
ST4.03ch07	BGI	gene	17631058	17636043	.	.	.	ID=PGSC0003DMG400017127;name="Cyclin-dependent protein kinase"
ST4.03ch07	BGI	gene	18010244	18010582	.	.	.	ID=PGSC0003DMG400027982;name="Gene of unknown function"
ST4.03ch07	BGI	gene	18714464	18716381	.	.	.	ID=PGSC0003DMG400013989;name="CBL-interacting protein kinase 07"
ST4.03ch07	BGI	gene	20277994	20279694	.	.	.	ID=PGSC0003DMG400011668;name="Pentatricopeptide repeat-containing protein"
ST4.03ch07	BGI	gene	20468715	20470434	.	.	.	ID=PGSC0003DMG400005375;name="Oxidoreductase"
ST4.03ch07	BGI	gene	21984759	21985581	.	.	.	ID=PGSC0003DMG400041713;name="Gene of unknown function"
ST4.03ch07	BGI	gene	22994567	22995835	.	.	.	ID=PGSC0003DMG400006521;name="RNA-directed DNA polymerase (Reverse transcriptase)"
ST4.03ch07	BGI	gene	23560412	23563185	.	.	.	ID=PGSC0003DMG400041687;name="Gene of unknown function"
ST4.03ch07	BGI	gene	23983786	23984265	.	.	.	ID=PGSC0003DMG402021060;name="Ubiquitin-protein ligase"
ST4.03ch07	BGI	gene	24226672	24227314	.	.	.	ID=PGSC0003DMG400022097;name="Conserved gene of unknown function"
ST4.03ch07	BGI	gene	24664506	24664890	.	.	.	ID=PGSC0003DMG400041665;name="Gene of unknown function"
ST4.03ch07	BGI	gene	24666250	24671213	.	.	.	ID=PGSC0003DMG400030220;name="Protein cbxX, chromosomal"
ST4.03ch07	BGI	gene	25011892	25013488	.	.	.	ID=PGSC0003DMG400017039;name="1-aminocyclopropane-1-carboxylate synthase"
ST4.03ch07	BGI	gene	25568822	25569193	.	.	.	ID=PGSC0003DMG400016111;name="Ulp1 protease family, C-terminal catalytic domain containing protein"
ST4.03ch07	BGI	gene	26751105	26753058	.	.	.	ID=PGSC0003DMG402008605;name="Conserved gene of unknown function"
ST4.03ch07	BGI	gene	27089139	27089747	.	.	.	ID=PGSC0003DMG400045084;name="Gene of unknown function"
ST4.03ch07	BGI	gene	27505910	27506740	.	.	.	ID=PGSC0003DMG400038436;name="Gene of unknown function"
ST4.03ch07	BGI	gene	28345207	28346468	.	.	.	ID=PGSC0003DMG400042499;name="Gene of unknown function"
ST4.03ch07	BGI	gene	28650833	28651291	.	.	.	ID=PGSC0003DMG400045834;name="Gene of unknown function"
ST4.03ch07	BGI	gene	29394119	29394451	.	.	.	ID=PGSC0003DMG400016074;name="Conserved gene of unknown function"
ST4.03ch07	BGI	gene	30886910	30888054	.	.	.	ID=PGSC0003DMG400041439;name="Gene of unknown function"
ST4.03ch07	BGI	gene	31173808	31175442	.	.	.	ID=PGSC0003DMG400035542;name="Gene of unknown function"
ST4.03ch07	BGI	gene	31603459	31605657	.	.	.	ID=PGSC0003DMG400004458;name="Light-harvesting complex I protein Lhca5"
ST4.03ch07	BGI	gene	31843906	31844276	.	.	.	ID=PGSC0003DMG400046165;name="Gene of unknown function"
ST4.03ch07	BGI	gene	32480197	32484240	.	.	.	ID=PGSC0003DMG400007582;name="Cytochrome P450"
ST4.03ch07	BGI	gene	32938442	32939219	.	.	.	ID=PGSC0003DMG400040012;name="Gene of unknown function"
ST4.03ch07	BGI	gene	33424855	33425460	.	.	.	ID=PGSC0003DMG400039020;name="Gene of unknown function"
ST4.03ch07	BGI	gene	34415983	34416674	.	.	.	ID=PGSC0003DMG400041588;name="Gene of unknown function"
ST4.03ch07	BGI	gene	34620362	34623773	.	.	.	ID=PGSC0003DMG400013153;name="Conserved gene of unknown function"
ST4.03ch07	BGI	gene	35039628	35040032	.	.	.	ID=PGSC0003DMG400042484;name="Gene of unknown function"
ST4.03ch07	BGI	gene	35388925	35389425	.	.	.	ID=PGSC0003DMG400043242;name="Gene of unknown function"
ST4.03ch07	BGI	gene	35753630	35754376	.	.	.	ID=PGSC0003DMG400022044;name="Valacyclovir hydrolase"
ST4.03ch07	BGI	gene	36406289	36407040	.	.	.	ID=PGSC0003DMG400032797;name="Conserved gene of unknown function"
ST4.03ch07	BGI	gene	36997129	36997989	.	.	.	ID=PGSC0003DMG400037534;name="Conserved gene of unknown function"
ST4.03ch07	BGI	gene	37506793	37511571	.	.	.	ID=PGSC0003DMG400020951;name="DNA binding protein"
ST4.03ch07	BGI	gene	38014990	38015295	.	.	.	ID=PGSC0003DMG400036745;name="Gene of unknown function"
ST4.03ch07	BGI	gene	38878577	38885055	.	.	.	ID=PGSC0003DMG400019029;name="Tubulin--tyrosine ligase 12"
ST4.03ch07	BGI	gene	39086270	39089268	.	.	.	ID=PGSC0003DMG400027892;name="Xylem serine proteinase 1"
ST4.03ch07	BGI	gene	39426007	39428823	.	.	.	ID=PGSC0003DMG400016037;name="Pentatricopeptide repeat-containing protein, chloroplastic"
ST4.03ch07	BGI	gene	40214604	40215463	.	.	.	ID=PGSC0003DMG400013556;name="Conserved gene of unknown function"
ST4.03ch07	BGI	gene	40382140	40384407	.	.	.	ID=PGSC0003DMG400013551;name="Bacterioferritin comigratory protein"
ST4.03ch07	BGI	gene	40671405	40676648	.	.	.	ID=PGSC0003DMG400013572;name="Eukaryotic translation initiation factor 3 subunit"
ST4.03ch07	BGI	gene	40872574	40878441	.	.	.	ID=PGSC0003DMG400013566;name="Ribosomal pseudouridine synthase"
ST4.03ch07	BGI	gene	40886591	40888390	.	.	.	ID=PGSC0003DMG400038663;name="Pentatricopeptide repeat-containing protein"
ST4.03ch07	BGI	gene	41013445	41020146	.	.	.	ID=PGSC0003DMG400013562;name="Sugar transporter"
ST4.03ch07	BGI	gene	41078504	41081700	.	.	.	ID=PGSC0003DMG402013561;name="Pyruvate dehydrogenase E1 alpha subunit"
ST4.03ch07	BGI	gene	41133672	41134916	.	.	.	ID=PGSC0003DMG400044242;name="Leucine-rich repeat family protein"
ST4.03ch07	BGI	gene	41213650	41215957	.	.	.	ID=PGSC0003DMG400011974;name="BZIP domain class transcription factor"
ST4.03ch07	BGI	gene	42107970	42114736	.	.	.	ID=PGSC0003DMG400015924;name="Pentatricopeptide repeat-containing protein"
ST4.03ch07	BGI	gene	42392482	42393886	.	.	.	ID=PGSC0003DMG400046086;name="Acyltransferase"
ST4.03ch07	BGI	gene	42990577	42990888	.	.	.	ID=PGSC0003DMG400035516;name="Auxin responsive protein"
ST4.03ch07	BGI	gene	43297412	43300995	.	.	.	ID=PGSC0003DMG400017381;name="Conserved gene of unknown function"
ST4.03ch07	BGI	gene	43424039	43427704	.	.	.	ID=PGSC0003DMG400017402;name="50S ribosomal protein L18"
ST4.03ch07	BGI	gene	43578459	43580539	.	.	.	ID=PGSC0003DMG400017397;name="Beta 1,2 N-acetylglucosaminyltransferase"
ST4.03ch07	BGI	gene	44029220	44030266	.	.	.	ID=PGSC0003DMG400028014;name="Protein kinase"
ST4.03ch07	BGI	gene	44191066	44193468	.	.	.	ID=PGSC0003DMG400006142;name="Pentatricopeptide repeat-containing protein"
ST4.03ch07	BGI	gene	44394989	44402793	.	.	.	ID=PGSC0003DMG400006150;name="Nucleoporin"
ST4.03ch07	BGI	gene	44515859	44517682	.	.	.	ID=PGSC0003DMG400006133;name="DGCR"
ST4.03ch07	BGI	gene	44639414	44646922	.	.	.	ID=PGSC0003DMG400006139;name="Threonyl-tRNA synthetase"
ST4.03ch07	BGI	gene	44648656	44650402	.	.	.	ID=PGSC0003DMG400006160;name="Fasciclin-like arabinogalactan protein 2"
ST4.03ch07	BGI	gene	44687460	44693245	.	.	.	ID=PGSC0003DMG400006141;name="Ubiquitin fusion degradaton protein"
ST4.03ch07	BGI	gene	44919237	44919668	.	.	.	ID=PGSC0003DMG400000697;name="Gene of unknown function"
ST4.03ch07	BGI	gene	44932752	44935572	.	.	.	ID=PGSC0003DMG400000696;name="Conserved gene of unknown function"
ST4.03ch07	BGI	gene	45130439	45136492	.	.	.	ID=PGSC0003DMG400000690;name="Conserved gene of unknown function"
ST4.03ch07	BGI	gene	45145471	45148249	.	.	.	ID=PGSC0003DMG400000689;name="Glucan endo-1,3-beta-glucosidase"
ST4.03ch07	BGI	gene	45276252	45284983	.	.	.	ID=PGSC0003DMG400000682;name="Cleavage and polyadenylation specificity factor subunit 3-I"
ST4.03ch07	BGI	gene	45489023	45498648	.	.	.	ID=PGSC0003DMG400006426;name="3-oxoacyl-[acyl-carrier-protein] synthase"
ST4.03ch07	BGI	gene	45760189	45766312	.	.	.	ID=PGSC0003DMG400001077;name="Condensin complex subunit 2"
ST4.03ch07	BGI	gene	45776314	45785079	.	.	.	ID=PGSC0003DMG400001078;name="Fatty acid hydroperoxide lyase"
ST4.03ch07	BGI	gene	45800822	45811039	.	.	.	ID=PGSC0003DMG400001083;name="Topoisomerase I"
ST4.03ch07	BGI	gene	46043497	46046483	.	.	.	ID=PGSC0003DMG400015015;name="WRKY transcription factor"
ST4.03ch07	BGI	gene	46386090	46386556	.	.	.	ID=PGSC0003DMG400010591;name="SLAC-homologous 1 protein"
ST4.03ch07	BGI	gene	46545918	46546814	.	.	.	ID=PGSC0003DMG400010588;name="Pre-mRNA-splicing factor syf2"
ST4.03ch07	BGI	gene	46629098	46630684	.	.	.	ID=PGSC0003DMG400010597;name="Gene of unknown function"
ST4.03ch07	BGI	gene	47275645	47277690	.	.	.	ID=PGSC0003DMG400026170;name="Nuc-1 negative regulatory protein preg"
ST4.03ch07	BGI	gene	47548754	47550426	.	.	.	ID=PGSC0003DMG400026164;name="DNA binding protein"
ST4.03ch07	BGI	gene	47622734	47624411	.	.	.	ID=PGSC0003DMG400026189;name="Xyloglucan endotransglycosylase/hydrolase 16 protein"
ST4.03ch07	BGI	gene	47703666	47708442	.	.	.	ID=PGSC0003DMG400026158;name="Pentatricopeptide repeat-containing protein"
ST4.03ch07	BGI	gene	47879468	47884563	.	.	.	ID=PGSC0003DMG400026179;name="Conserved gene of unknown function"
ST4.03ch07	BGI	gene	48224118	48225712	.	.	.	ID=PGSC0003DMG400005442;name="Uncharacterized GPI-anchored protein"
ST4.03ch07	BGI	gene	48334982	48341549	.	.	.	ID=PGSC0003DMG400018330;name="Protein THYLAKOID FORMATION1, chloroplastic"
ST4.03ch07	BGI	gene	48538967	48541974	.	.	.	ID=PGSC0003DMG401018368;name="Indole-3-acetic acid-amido synthetase GH3.5"
ST4.03ch07	BGI	gene	48582517	48587914	.	.	.	ID=PGSC0003DMG400018323;name="Lipoyl synthase, mitochondrial"
ST4.03ch07	BGI	gene	48676872	48683561	.	.	.	ID=PGSC0003DMG400018320;name="Formiminotransferase-cyclodeaminase"
ST4.03ch07	BGI	gene	48794305	48795030	.	.	.	ID=PGSC0003DMG400018360;name="Photosystem II 11 kDa protein"
ST4.03ch07	BGI	gene	48965411	48966664	.	.	.	ID=PGSC0003DMG400018350;name="Riboflavin synthase alpha chain"
ST4.03ch07	BGI	gene	49755781	49759375	.	.	.	ID=PGSC0003DMG400009398;name="Conserved gene of unknown function"
ST4.03ch07	BGI	gene	50249730	50251865	.	.	.	ID=PGSC0003DMG400035320;name="F-box/leucine rich repeat protein"
ST4.03ch07	BGI	gene	50331069	50335692	.	.	.	ID=PGSC0003DMG400020416;name="Aspartate aminotransferase"
ST4.03ch07	BGI	gene	50799666	50801006	.	.	.	ID=PGSC0003DMG402017288;name="Strictosidine synthase"
ST4.03ch07	BGI	gene	51038422	51045598	.	.	.	ID=PGSC0003DMG400017341;name="Glycosyltransferase QUASIMODO1"
ST4.03ch07	BGI	gene	51255505	51265169	.	.	.	ID=PGSC0003DMG400017305;name="VCL1 (VACUOLELESS 1)"
ST4.03ch07	BGI	gene	51496027	51503844	.	.	.	ID=PGSC0003DMG400031097;name="Conserved gene of unknown function"
ST4.03ch07	BGI	gene	51527964	51537202	.	.	.	ID=PGSC0003DMG400031100;name="Zinc ion binding protein"
ST4.03ch07	BGI	gene	51562087	51566683	.	.	.	ID=PGSC0003DMG401031089;name="Pentatricopeptide (PPR) repeat-containing protein"
ST4.03ch07	BGI	gene	52115522	52120029	.	.	.	ID=PGSC0003DMG400007051;name="50S ribosomal protein L4, chloroplastic"
ST4.03ch07	BGI	gene	52231014	52235494	.	.	.	ID=PGSC0003DMG400007057;name="Ribokinase"
ST4.03ch07	BGI	gene	52268343	52269361	.	.	.	ID=PGSC0003DMG400007088;name="Nodulin MtN3 family protein"
ST4.03ch07	BGI	gene	52333903	52338687	.	.	.	ID=PGSC0003DMG400007091;name="Integral membrane family protein"
ST4.03ch07	BGI	gene	52671385	52677093	.	.	.	ID=PGSC0003DMG400012388;name="Glycosyltransferase"
ST4.03ch07	BGI	gene	52960774	52963394	.	.	.	ID=PGSC0003DMG400012402;name="Pentatricopeptide repeat-containing protein"
ST4.03ch07	BGI	gene	52995364	52998770	.	.	.	ID=PGSC0003DMG400012405;name="30S ribosomal protein S20"
ST4.03ch07	BGI	gene	53103582	53106334	.	.	.	ID=PGSC0003DMG400012409;name="3-hydroxyacyl-CoA dehyrogenase"
ST4.03ch07	BGI	gene	53285169	53291627	.	.	.	ID=PGSC0003DMG400012423;name="Conserved gene of unknown function"
ST4.03ch07	BGI	gene	53341443	53343405	.	.	.	ID=PGSC0003DMG401012455;name="Gene of unknown function"
ST4.03ch07	BGI	gene	54084914	54089326	.	.	.	ID=PGSC0003DMG400019233;name="Organic cation transporter"
ST4.03ch07	BGI	gene	54327915	54330135	.	.	.	ID=PGSC0003DMG400019257;name="Chloroplast thiazole biosynthetic protein"
ST4.03ch07	BGI	gene	55108225	55111426	.	.	.	ID=PGSC0003DMG400022206;name="Thioredoxin HCF164, chloroplastic"
ST4.03ch07	BGI	gene	55192608	55199187	.	.	.	ID=PGSC0003DMG400022200;name="Plastid-dividing ring protein"
ST4.03ch07	BGI	gene	55280655	55284557	.	.	.	ID=PGSC0003DMG400022292;name="Lysine decarbxylase"
ST4.03ch07	BGI	gene	55443192	55444279	.	.	.	ID=PGSC0003DMG400022176;name="Conserved gene of unknown function"
ST4.03ch07	BGI	gene	55465508	55469470	.	.	.	ID=PGSC0003DMG400022283;name="Cysteine synthase"
ST4.03ch07	BGI	gene	55655973	55660829	.	.	.	ID=PGSC0003DMG400022169;name="Poly(A)-specific ribonuclease PARN"
ST4.03ch07	BGI	gene	55720508	55726281	.	.	.	ID=PGSC0003DMG400022271;name="Paramyosin"
ST4.03ch07	BGI	gene	55781265	55790061	.	.	.	ID=PGSC0003DMG400022268;name="Conserved gene of unknown function"
ST4.03ch07	BGI	gene	55991158	55999892	.	.	.	ID=PGSC0003DMG401022150;name="Binding protein"
ST4.03ch07	BGI	gene	56067874	56068552	.	.	.	ID=PGSC0003DMG400022249;name="Chloroplast photosystem I reaction center V"
ST4.03ch07	BGI	gene	56306445	56307740	.	.	.	ID=PGSC0003DMG400022244;name="Lateral suppressor"
ST4.03ch07	BGI	gene	56335306	56337682	.	.	.	ID=PGSC0003DMG400022243;name="N6-DNA-methyltransferase"
ST4.03ch07	BGI	gene	56548309	56549168	.	.	.	ID=PGSC0003DMG400022234;name="Conserved gene of unknown function"
ST4.03ch08	BGI	gene	78521	79183	.	.	.	ID=PGSC0003DMG400012498;name="Multidrug resistance pump"
ST4.03ch08	BGI	gene	205195	210428	.	.	.	ID=PGSC0003DMG400012521;name="Splicing factor yt521-B"
ST4.03ch08	BGI	gene	293891	295180	.	.	.	ID=PGSC0003DMG400012487;name="Conserved gene of unknown function"
ST4.03ch08	BGI	gene	393775	400600	.	.	.	ID=PGSC0003DMG400012510;name="Exosome complex exonuclease rrp42"
ST4.03ch08	BGI	gene	958573	960379	.	.	.	ID=PGSC0003DMG400020487;name="Phospholipase A1"
ST4.03ch08	BGI	gene	1233882	1239019	.	.	.	ID=PGSC0003DMG400020501;name="Protein sufD"
ST4.03ch08	BGI	gene	1409131	1415940	.	.	.	ID=PGSC0003DMG400008751;name="Conserved gene of unknown function"
ST4.03ch08	BGI	gene	1730489	1732361	.	.	.	ID=PGSC0003DMG400026296;name="Glycosyltransferase, CAZy family GT47"
ST4.03ch08	BGI	gene	1933842	1936438	.	.	.	ID=PGSC0003DMG400026304;name="Conserved oligomeric Golgi complex component"
ST4.03ch08	BGI	gene	1964864	1974526	.	.	.	ID=PGSC0003DMG400026305;name="Conserved gene of unknown function"
ST4.03ch08	BGI	gene	2202110	2203672	.	.	.	ID=PGSC0003DMG400026320;name="Sarcosine oxidase"
ST4.03ch08	BGI	gene	2602613	2603914	.	.	.	ID=PGSC0003DMG400014857;name="Transferase, transferring glycosyl groups"
ST4.03ch08	BGI	gene	2687358	2694029	.	.	.	ID=PGSC0003DMG401014852;name="Phosphatidylinositol synthase"
ST4.03ch08	BGI	gene	3132233	3140401	.	.	.	ID=PGSC0003DMG400024141;name="Transporter"
ST4.03ch08	BGI	gene	3417986	3419693	.	.	.	ID=PGSC0003DMG400040099;name="Cytochrome P450"
ST4.03ch08	BGI	gene	3643264	3650844	.	.	.	ID=PGSC0003DMG400018482;name="Conserved gene of unknown function"
ST4.03ch08	BGI	gene	3724167	3728597	.	.	.	ID=PGSC0003DMG400018460;name="Ankyrin repeat-containing protein"
ST4.03ch08	BGI	gene	3819309	3822876	.	.	.	ID=PGSC0003DMG400018489;name="Nucleic acid binding protein"
ST4.03ch08	BGI	gene	4146328	4146871	.	.	.	ID=PGSC0003DMG400017845;name="Gene of unknown function"
ST4.03ch08	BGI	gene	4439268	4440071	.	.	.	ID=PGSC0003DMG400001160;name="Conserved gene of unknown function"
ST4.03ch08	BGI	gene	4751904	4754698	.	.	.	ID=PGSC0003DMG400005774;name="Calmodulin binding protein"
ST4.03ch08	BGI	gene	5348703	5356236	.	.	.	ID=PGSC0003DMG400005799;name="Fas-associated factor 1"
ST4.03ch08	BGI	gene	5382430	5383765	.	.	.	ID=PGSC0003DMG400005851;name="2,4-dihydroxyhept-2-ene-1,7-dioic acid aldolase"
ST4.03ch08	BGI	gene	5544950	5550339	.	.	.	ID=PGSC0003DMG400005808;name="Valacyclovir hydrolase"
ST4.03ch08	BGI	gene	5599069	5600578	.	.	.	ID=PGSC0003DMG400005863;name="Cystathionine gamma-synthase"
ST4.03ch08	BGI	gene	5753300	5754658	.	.	.	ID=PGSC0003DMG400038456;name="Taxadien-5-alpha-ol O-acetyltransferase"
ST4.03ch08	BGI	gene	6023336	6029810	.	.	.	ID=PGSC0003DMG400020996;name="Conserved gene of unknown function"
ST4.03ch08	BGI	gene	7276767	7277570	.	.	.	ID=PGSC0003DMG400035743;name="Hydrolase"
ST4.03ch08	BGI	gene	7379099	7385153	.	.	.	ID=PGSC0003DMG400023173;name="Methylputrescine oxidase"
ST4.03ch08	BGI	gene	8193682	8198050	.	.	.	ID=PGSC0003DMG400013715;name="Chilling-responsive protein"
ST4.03ch08	BGI	gene	9224192	9231583	.	.	.	ID=PGSC0003DMG400007658;name="Dihydroflavonal-4-reductase"
ST4.03ch08	BGI	gene	9607037	9607829	.	.	.	ID=PGSC0003DMG400030161;name="Gene of unknown function"
ST4.03ch08	BGI	gene	9931418	9932509	.	.	.	ID=PGSC0003DMG400032786;name="Conserved gene of unknown function"
ST4.03ch08	BGI	gene	10722699	10725267	.	.	.	ID=PGSC0003DMG400019037;name="Gibberellin 2-oxidase 5"
ST4.03ch08	BGI	gene	11694818	11695667	.	.	.	ID=PGSC0003DMG400007490;name="Gene of unknown function"
ST4.03ch08	BGI	gene	12398020	12398436	.	.	.	ID=PGSC0003DMG400034635;name="Gene of unknown function"
ST4.03ch08	BGI	gene	12602161	12602655	.	.	.	ID=PGSC0003DMG400017882;name="Glutaredoxin, grx"
ST4.03ch08	BGI	gene	13194906	13197739	.	.	.	ID=PGSC0003DMG400029871;name="Sm protein"
ST4.03ch08	BGI	gene	13241587	13242069	.	.	.	ID=PGSC0003DMG400044130;name="Gene of unknown function"
ST4.03ch08	BGI	gene	14685262	14686187	.	.	.	ID=PGSC0003DMG400038240;name="Conserved gene of unknown function"
ST4.03ch08	BGI	gene	15835746	15837880	.	.	.	ID=PGSC0003DMG400036377;name="Conserved gene of unknown function"
ST4.03ch08	BGI	gene	16249820	16252932	.	.	.	ID=PGSC0003DMG400032782;name="S-receptor kinase"
ST4.03ch08	BGI	gene	16640857	16644181	.	.	.	ID=PGSC0003DMG400032778;name="Conserved gene of unknown function"
ST4.03ch08	BGI	gene	17410457	17412137	.	.	.	ID=PGSC0003DMG400013763;name="Ankyrin repeat-containing protein"
ST4.03ch08	BGI	gene	17768968	17769901	.	.	.	ID=PGSC0003DMG400004506;name="SRC2"
ST4.03ch08	BGI	gene	19050983	19054358	.	.	.	ID=PGSC0003DMG400026655;name="Binding protein"
ST4.03ch08	BGI	gene	19578298	19579460	.	.	.	ID=PGSC0003DMG400039519;name="Gene of unknown function"
ST4.03ch08	BGI	gene	19810800	19811219	.	.	.	ID=PGSC0003DMG400047076;name="Gene of unknown function"
ST4.03ch08	BGI	gene	19942479	19951480	.	.	.	ID=PGSC0003DMG400000968;name="Conserved gene of unknown function"
ST4.03ch08	BGI	gene	20459521	20466178	.	.	.	ID=PGSC0003DMG400029895;name="Importin alpha"
ST4.03ch08	BGI	gene	21208431	21208964	.	.	.	ID=PGSC0003DMG400036051;name="Gene of unknown function"
ST4.03ch08	BGI	gene	22635992	22636297	.	.	.	ID=PGSC0003DMG400047091;name="Gene of unknown function"
ST4.03ch08	BGI	gene	23042292	23042634	.	.	.	ID=PGSC0003DMG400018889;name="Translocation transactivator"
ST4.03ch08	BGI	gene	23414896	23417484	.	.	.	ID=PGSC0003DMG400042747;name="Gene of unknown function"
ST4.03ch08	BGI	gene	24705154	24705462	.	.	.	ID=PGSC0003DMG400036550;name="Gene of unknown function"
ST4.03ch08	BGI	gene	25125857	25126585	.	.	.	ID=PGSC0003DMG400039954;name="Gene of unknown function"
ST4.03ch08	BGI	gene	25465354	25469404	.	.	.	ID=PGSC0003DMG400011663;name="Pentatricopeptide repeat-containing protein"
ST4.03ch08	BGI	gene	25712712	25713191	.	.	.	ID=PGSC0003DMG400039989;name="Gene of unknown function"
ST4.03ch08	BGI	gene	25782315	25791851	.	.	.	ID=PGSC0003DMG400025199;name="CIG2"
ST4.03ch08	BGI	gene	26414445	26415090	.	.	.	ID=PGSC0003DMG400037073;name="Conserved gene of unknown function"
ST4.03ch08	BGI	gene	27421929	27422797	.	.	.	ID=PGSC0003DMG400004491;name="Villin headpiece; Gelsolin region"
ST4.03ch08	BGI	gene	29726965	29728543	.	.	.	ID=PGSC0003DMG400002291;name="Triacylglycerol lipase"
ST4.03ch08	BGI	gene	29755453	29761719	.	.	.	ID=PGSC0003DMG400002290;name="Early-responsive to dehydration 4"
ST4.03ch08	BGI	gene	30146473	30150466	.	.	.	ID=PGSC0003DMG400012066;name="DNA binding protein"
ST4.03ch08	BGI	gene	30409780	30411060	.	.	.	ID=PGSC0003DMG400037664;name="Gene of unknown function"
ST4.03ch08	BGI	gene	30667231	30667653	.	.	.	ID=PGSC0003DMG400041432;name="Gene of unknown function"
ST4.03ch08	BGI	gene	31059247	31059790	.	.	.	ID=PGSC0003DMG400034319;name="Gene of unknown function"
ST4.03ch08	BGI	gene	32228795	32232705	.	.	.	ID=PGSC0003DMG400020780;name="Brittle 1 protein"
ST4.03ch08	BGI	gene	32309801	32314317	.	.	.	ID=PGSC0003DMG400020785;name="Conserved gene of unknown function"
ST4.03ch08	BGI	gene	32948971	32957038	.	.	.	ID=PGSC0003DMG400024394;name="Conserved gene of unknown function"
ST4.03ch08	BGI	gene	33196293	33204108	.	.	.	ID=PGSC0003DMG400018811;name="Erecta"
ST4.03ch08	BGI	gene	33414537	33415064	.	.	.	ID=PGSC0003DMG400045083;name="Conserved gene of unknown function"
ST4.03ch08	BGI	gene	33609225	33619213	.	.	.	ID=PGSC0003DMG400018806;name="F-box/LRR-repeat protein 15"
ST4.03ch08	BGI	gene	33745435	33745776	.	.	.	ID=PGSC0003DMG400037323;name="Gene of unknown function"
ST4.03ch08	BGI	gene	33973044	33974911	.	.	.	ID=PGSC0003DMG400031419;name="Conserved gene of unknown function"
ST4.03ch08	BGI	gene	35408560	35412201	.	.	.	ID=PGSC0003DMG400008222;name="Cytochrome P450"
ST4.03ch08	BGI	gene	35649304	35653853	.	.	.	ID=PGSC0003DMG400019063;name="UDP-sulfoquinovose synthase"
ST4.03ch08	BGI	gene	35921158	35922228	.	.	.	ID=PGSC0003DMG400035559;name="Conserved gene of unknown function"
ST4.03ch08	BGI	gene	36289145	36290327	.	.	.	ID=PGSC0003DMG400029952;name="Bet v I allergen family protein"
ST4.03ch08	BGI	gene	36469628	36474697	.	.	.	ID=PGSC0003DMG400002204;name="Pollen specific protein sf21"
ST4.03ch08	BGI	gene	36803307	36804175	.	.	.	ID=PGSC0003DMG400002208;name="Protein phosphatase-2c"
ST4.03ch08	BGI	gene	37128727	37129379	.	.	.	ID=PGSC0003DMG400013844;name="Gag-pol polyprotein"
ST4.03ch08	BGI	gene	37580100	37582464	.	.	.	ID=PGSC0003DMG400025456;name="L.esculentum protein with leucine zipper"
ST4.03ch08	BGI	gene	38286421	38290590	.	.	.	ID=PGSC0003DMG400004483;name="Lysophospholipase"
ST4.03ch08	BGI	gene	38684537	38688369	.	.	.	ID=PGSC0003DMG400029146;name="Receptor protein kinase CLAVATA1"
ST4.03ch08	BGI	gene	38840428	38844372	.	.	.	ID=PGSC0003DMG400002226;name="Protein pim1"
ST4.03ch08	BGI	gene	39580917	39585020	.	.	.	ID=PGSC0003DMG400009602;name="Hydrolase, hydrolyzing O-glycosyl compounds"
ST4.03ch08	BGI	gene	40051558	40056216	.	.	.	ID=PGSC0003DMG400023151;name="WD-repeat protein"
ST4.03ch08	BGI	gene	40510845	40514964	.	.	.	ID=PGSC0003DMG400033649;name="Acyl-protein thioesterase"
ST4.03ch08	BGI	gene	40709172	40716536	.	.	.	ID=PGSC0003DMG400007379;name="Topbp1"
ST4.03ch08	BGI	gene	41083956	41086836	.	.	.	ID=PGSC0003DMG400025535;name="Monoxygenase"
ST4.03ch08	BGI	gene	41539965	41543816	.	.	.	ID=PGSC0003DMG400002255;name="Gene of unknown function"
ST4.03ch08	BGI	gene	42321838	42324061	.	.	.	ID=PGSC0003DMG400033618;name="Heat shock protein 40"
ST4.03ch08	BGI	gene	42529507	42530192	.	.	.	ID=PGSC0003DMG400004556;name="Gene of unknown function"
ST4.03ch08	BGI	gene	43091688	43096836	.	.	.	ID=PGSC0003DMG400014512;name="GTP binding protein"
ST4.03ch08	BGI	gene	43120413	43126209	.	.	.	ID=PGSC0003DMG400014513;name="Pentatricopeptide repeat-containing protein"
ST4.03ch08	BGI	gene	43368324	43376257	.	.	.	ID=PGSC0003DMG400010842;name="Conserved gene of unknown function"
ST4.03ch08	BGI	gene	43601711	43602080	.	.	.	ID=PGSC0003DMG400003905;name="Gene of unknown function"
ST4.03ch08	BGI	gene	44242273	44246592	.	.	.	ID=PGSC0003DMG400014784;name="Zinc finger protein"
ST4.03ch08	BGI	gene	44742084	44743566	.	.	.	ID=PGSC0003DMG401029578;name="STS14 protein"
ST4.03ch08	BGI	gene	44745795	44753794	.	.	.	ID=PGSC0003DMG402029578;name="Metal ion transporter"
ST4.03ch08	BGI	gene	45264338	45269111	.	.	.	ID=PGSC0003DMG400029565;name="TRNA synthetase class I family protein"
ST4.03ch08	BGI	gene	45561887	45563310	.	.	.	ID=PGSC0003DMG400029574;name="Gene of unknown function"
ST4.03ch08	BGI	gene	45930970	45931332	.	.	.	ID=PGSC0003DMG400036674;name="Kiwellin"
ST4.03ch08	BGI	gene	46277396	46281001	.	.	.	ID=PGSC0003DMG400015708;name="Receptor serine-threonine protein kinase"
ST4.03ch08	BGI	gene	46673731	46674559	.	.	.	ID=PGSC0003DMG402020820;name="Pectin acetylesterase"
ST4.03ch08	BGI	gene	46805382	46812355	.	.	.	ID=PGSC0003DMG400020811;name="Rop guanine nucleotide exchange factor"
ST4.03ch08	BGI	gene	47375775	47378534	.	.	.	ID=PGSC0003DMG400001969;name="Carotenoid cleavage dioxygenase 4"
ST4.03ch08	BGI	gene	48016834	48020991	.	.	.	ID=PGSC0003DMG400030849;name="Conserved gene of unknown function"
ST4.03ch08	BGI	gene	48085138	48093979	.	.	.	ID=PGSC0003DMG400030851;name="ATP-dependent Clp protease proteolytic subunit"
ST4.03ch08	BGI	gene	48180748	48184210	.	.	.	ID=PGSC0003DMG400030874;name="Conserved gene of unknown function"
ST4.03ch08	BGI	gene	48366123	48370236	.	.	.	ID=PGSC0003DMG400030882;name="Plant viral-response family protein"
ST4.03ch08	BGI	gene	48616424	48619674	.	.	.	ID=PGSC0003DMG400009302;name="Micronuclear linker histone polyprotein"
ST4.03ch08	BGI	gene	48711527	48720626	.	.	.	ID=PGSC0003DMG400009321;name="Phosphomevalonate kinase"
ST4.03ch08	BGI	gene	49065466	49074527	.	.	.	ID=PGSC0003DMG400014804;name="Ceo protein"
ST4.03ch08	BGI	gene	49089568	49092503	.	.	.	ID=PGSC0003DMG402014805;name="3-beta hydroxysteroid dehydrogenase/isomerase family protein"
ST4.03ch08	BGI	gene	49242162	49247048	.	.	.	ID=PGSC0003DMG400017545;name="RNA recognition motif-containing protein"
ST4.03ch08	BGI	gene	49248411	49251873	.	.	.	ID=PGSC0003DMG400017528;name="Conserved gene of unknown function"
ST4.03ch08	BGI	gene	50098036	50101159	.	.	.	ID=PGSC0003DMG400024225;name="Transporter"
ST4.03ch08	BGI	gene	50148468	50149819	.	.	.	ID=PGSC0003DMG400024213;name="DNA binding protein"
ST4.03ch08	BGI	gene	50596179	50599484	.	.	.	ID=PGSC0003DMG400001836;name="Conserved gene of unknown function"
ST4.03ch08	BGI	gene	50944104	50949386	.	.	.	ID=PGSC0003DMG400026213;name="Conserved gene of unknown function"
ST4.03ch08	BGI	gene	50987395	50989501	.	.	.	ID=PGSC0003DMG400026216;name="Deoxyhypusine hydroxylase"
ST4.03ch08	BGI	gene	51046056	51053458	.	.	.	ID=PGSC0003DMG401026219;name="ATP-dependent Clp protease proteolytic subunit"
ST4.03ch08	BGI	gene	51261941	51264985	.	.	.	ID=PGSC0003DMG400026230;name="Pentatricopeptide repeat-containing protein"
ST4.03ch08	BGI	gene	51447354	51456954	.	.	.	ID=PGSC0003DMG400026239;name="HOS1"
ST4.03ch08	BGI	gene	52079193	52079781	.	.	.	ID=PGSC0003DMG400004833;name="Gene of unknown function"
ST4.03ch08	BGI	gene	52156992	52159082	.	.	.	ID=PGSC0003DMG400004766;name="GEM 5"
ST4.03ch08	BGI	gene	52266917	52272107	.	.	.	ID=PGSC0003DMG400004761;name="Nucleic acid binding protein"
ST4.03ch08	BGI	gene	52516605	52518331	.	.	.	ID=PGSC0003DMG400043087;name="Proline-rich cell wall protein"
ST4.03ch08	BGI	gene	52538827	52539655	.	.	.	ID=PGSC0003DMG400004796;name="Extensin"
ST4.03ch08	BGI	gene	53164959	53170485	.	.	.	ID=PGSC0003DMG400003935;name="Aminomethyltransferase"
ST4.03ch08	BGI	gene	53176587	53177697	.	.	.	ID=PGSC0003DMG400003957;name="Conserved gene of unknown function"
ST4.03ch08	BGI	gene	53194841	53197027	.	.	.	ID=PGSC0003DMG400003956;name="Conserved gene of unknown function"
ST4.03ch08	BGI	gene	53218751	53222647	.	.	.	ID=PGSC0003DMG400003932;name="CPD photolyase"
ST4.03ch08	BGI	gene	53710629	53715480	.	.	.	ID=PGSC0003DMG400022727;name="Conserved gene of unknown function"
ST4.03ch08	BGI	gene	54049949	54053895	.	.	.	ID=PGSC0003DMG400022742;name="Acetylornithine aminotransferase, mitochondrial"
ST4.03ch08	BGI	gene	54765920	54767914	.	.	.	ID=PGSC0003DMG400012209;name="2-deoxyglucose-6-phosphate phosphatase"
ST4.03ch08	BGI	gene	54775223	54783691	.	.	.	ID=PGSC0003DMG400012341;name="Transcription factor S-II domain containing protein"
ST4.03ch08	BGI	gene	54840292	54844164	.	.	.	ID=PGSC0003DMG400012205;name="GMP synthase"
ST4.03ch08	BGI	gene	55033886	55038693	.	.	.	ID=PGSC0003DMG400012333;name="Xpa-binding protein"
ST4.03ch08	BGI	gene	55128183	55131875	.	.	.	ID=PGSC0003DMG400012328;name="Vesicle docking protein P115"
ST4.03ch08	BGI	gene	55248493	55254596	.	.	.	ID=PGSC0003DMG400012185;name="2-C-methyl-D-erythritol 2,4-cyclodiphosphate synthase, chloroplastic"
ST4.03ch08	BGI	gene	55424694	55425538	.	.	.	ID=PGSC0003DMG402012173;name="Prenyl-dependent CAAX protease"
ST4.03ch08	BGI	gene	55703417	55704750	.	.	.	ID=PGSC0003DMG400012300;name="UBX domain-containing protein"
ST4.03ch08	BGI	gene	55721575	55725165	.	.	.	ID=PGSC0003DMG400012297;name="Proline transporter"
ST4.03ch08	BGI	gene	55867759	55873590	.	.	.	ID=PGSC0003DMG400012287;name="Leucine-rich repeat family protein"
ST4.03ch08	BGI	gene	56019766	56020512	.	.	.	ID=PGSC0003DMG400044958;name="Conserved gene of unknown function"
ST4.03ch08	BGI	gene	56023450	56031716	.	.	.	ID=PGSC0003DMG400012278;name="Eukaryotic translation initiation factor 3 subunit 10"
ST4.03ch08	BGI	gene	56073157	56074119	.	.	.	ID=PGSC0003DMG400012142;name="Conserved gene of unknown function"
ST4.03ch08	BGI	gene	56265618	56268386	.	.	.	ID=PGSC0003DMG400012136;name="Structural constituent of ribosome"
ST4.03ch08	BGI	gene	56450720	56454173	.	.	.	ID=PGSC0003DMG400012251;name="Short-chain dehydrogenase"
ST4.03ch08	BGI	gene	56602118	56602865	.	.	.	ID=PGSC0003DMG400012241;name="Conserved gene of unknown function"
ST4.03ch08	BGI	gene	56727345	56732936	.	.	.	ID=PGSC0003DMG400012114;name="Conserved gene of unknown function"
ST4.03ch08	BGI	gene	56782186	56785790	.	.	.	ID=PGSC0003DMG400012111;name="Granule-bound starch synthase 1, chloroplastic/amyloplastic"
ST4.03ch09	BGI	gene	54361	54663	.	.	.	ID=PGSC0003DMG400008497;name="Embryogensis abundant protein"
ST4.03ch09	BGI	gene	94838	97788	.	.	.	ID=PGSC0003DMG400008484;name="Tellurite resistance protein tehA"
ST4.03ch09	BGI	gene	317379	325075	.	.	.	ID=PGSC0003DMG400020316;name="Ribosomal RNA methyltransferase"
ST4.03ch09	BGI	gene	650205	655303	.	.	.	ID=PGSC0003DMG400020356;name="Mitochondrial uncoupling protein"
ST4.03ch09	BGI	gene	678873	683952	.	.	.	ID=PGSC0003DMG400020333;name="Conserved gene of unknown function"
ST4.03ch09	BGI	gene	813560	817455	.	.	.	ID=PGSC0003DMG400020340;name="DNA binding protein"
ST4.03ch09	BGI	gene	1165777	1168151	.	.	.	ID=PGSC0003DMG400024269;name="Plastid RNA-binding protein 1"
ST4.03ch09	BGI	gene	1203509	1206464	.	.	.	ID=PGSC0003DMG400024263;name="F-box family protein"
ST4.03ch09	BGI	gene	1705062	1714818	.	.	.	ID=PGSC0003DMG400008832;name="EMB2730"
ST4.03ch09	BGI	gene	1755891	1760044	.	.	.	ID=PGSC0003DMG400008834;name="Phantastica"
ST4.03ch09	BGI	gene	1995951	2002477	.	.	.	ID=PGSC0003DMG400008847;name="5-oxoprolinase"
ST4.03ch09	BGI	gene	2552636	2558755	.	.	.	ID=PGSC0003DMG400008869;name="Conserved gene of unknown function"
ST4.03ch09	BGI	gene	2671505	2672947	.	.	.	ID=PGSC0003DMG400008952;name="Glutaredoxin family protein"
ST4.03ch09	BGI	gene	2791921	2793475	.	.	.	ID=PGSC0003DMG400008956;name="Glucosamine 6-phosphate N-acetyltransferase"
ST4.03ch09	BGI	gene	2836765	2837139	.	.	.	ID=PGSC0003DMG400008977;name="Pre-mRNA-splicing factor cwc24"
ST4.03ch09	BGI	gene	3573687	3578971	.	.	.	ID=PGSC0003DMG400002708;name="Ankyrin repeat domain-containing protein EMB506, chloroplastic"
ST4.03ch09	BGI	gene	3837154	3846461	.	.	.	ID=PGSC0003DMG400002717;name="Conserved gene of unknown function"
ST4.03ch09	BGI	gene	4028005	4032971	.	.	.	ID=PGSC0003DMG400002687;name="Geranyl geranyl pyrophosphate synthase"
ST4.03ch09	BGI	gene	4116215	4117299	.	.	.	ID=PGSC0003DMG400002728;name="Homeodomain"
ST4.03ch09	BGI	gene	4381623	4391334	.	.	.	ID=PGSC0003DMG400012982;name="Conserved gene of unknown function"
ST4.03ch09	BGI	gene	4579283	4580779	.	.	.	ID=PGSC0003DMG400003879;name="Uracil permease"
ST4.03ch09	BGI	gene	4612442	4622047	.	.	.	ID=PGSC0003DMG400003902;name="DNA binding protein"
ST4.03ch09	BGI	gene	4792637	4793994	.	.	.	ID=PGSC0003DMG402003899;name="PIP5K9"
ST4.03ch09	BGI	gene	4801232	4805760	.	.	.	ID=PGSC0003DMG400003874;name="Splicing factor 3A subunit"
ST4.03ch09	BGI	gene	6216919	6218406	.	.	.	ID=PGSC0003DMG400001748;name="50S ribosomal protein L5"
ST4.03ch09	BGI	gene	6329460	6333522	.	.	.	ID=PGSC0003DMG400001744;name="SAT5"
ST4.03ch09	BGI	gene	6530012	6532577	.	.	.	ID=PGSC0003DMG400001735;name="Pentatricopeptide repeat-containing protein, chloroplastic"
ST4.03ch09	BGI	gene	6573632	6582777	.	.	.	ID=PGSC0003DMG400001732;name="Kinase"
ST4.03ch09	BGI	gene	6982509	6983396	.	.	.	ID=PGSC0003DMG400002014;name="Avr9/Cf-9 rapidly elicited protein 76"
ST4.03ch09	BGI	gene	6983993	6991889	.	.	.	ID=PGSC0003DMG400002021;name="BZIP transcription factor bZIP114"
ST4.03ch09	BGI	gene	7057142	7059935	.	.	.	ID=PGSC0003DMG401002024;name="Complex 1 family protein"
ST4.03ch09	BGI	gene	7830574	7835931	.	.	.	ID=PGSC0003DMG400004454;name="Glutaredoxin, grx"
ST4.03ch09	BGI	gene	8313196	8315592	.	.	.	ID=PGSC0003DMG400023080;name="Peptide transporter"
ST4.03ch09	BGI	gene	8569458	8569941	.	.	.	ID=PGSC0003DMG400033652;name="Gene of unknown function"
ST4.03ch09	BGI	gene	9630959	9634648	.	.	.	ID=PGSC0003DMG401006272;name="Gene of unknown function"
ST4.03ch09	BGI	gene	9686202	9691845	.	.	.	ID=PGSC0003DMG400006271;name="Heat shock protein binding protein"
ST4.03ch09	BGI	gene	9722428	9728482	.	.	.	ID=PGSC0003DMG400006257;name="Basic helix-loop-helix family protein"
ST4.03ch09	BGI	gene	9953602	9954126	.	.	.	ID=PGSC0003DMG400045988;name="GRF zinc finger family protein"
ST4.03ch09	BGI	gene	10297288	10298386	.	.	.	ID=PGSC0003DMG400026650;name="Gene of unknown function"
ST4.03ch09	BGI	gene	10504595	10511497	.	.	.	ID=PGSC0003DMG400029192;name="Conserved gene of unknown function"
ST4.03ch09	BGI	gene	10575747	10576691	.	.	.	ID=PGSC0003DMG400029194;name="Abscisic acid receptor PYL4"
ST4.03ch09	BGI	gene	10644573	10647015	.	.	.	ID=PGSC0003DMG400006497;name="Conserved gene of unknown function"
ST4.03ch09	BGI	gene	10984354	10984725	.	.	.	ID=PGSC0003DMG400040148;name="Gene of unknown function"
ST4.03ch09	BGI	gene	11188795	11189297	.	.	.	ID=PGSC0003DMG400017107;name="DREB2A"
ST4.03ch09	BGI	gene	11542387	11543037	.	.	.	ID=PGSC0003DMG400011623;name="Gene of unknown function"
ST4.03ch09	BGI	gene	11544876	11547147	.	.	.	ID=PGSC0003DMG400011624;name="Conserved gene of unknown function"
ST4.03ch09	BGI	gene	11979557	11979913	.	.	.	ID=PGSC0003DMG400026611;name="Conserved gene of unknown function"
ST4.03ch09	BGI	gene	12951589	12952314	.	.	.	ID=PGSC0003DMG400017038;name="Gene of unknown function"
ST4.03ch09	BGI	gene	13240601	13241511	.	.	.	ID=PGSC0003DMG400026571;name="Conserved gene of unknown function"
ST4.03ch09	BGI	gene	14162289	14162629	.	.	.	ID=PGSC0003DMG400036285;name="Gene of unknown function"
ST4.03ch09	BGI	gene	14370013	14370426	.	.	.	ID=PGSC0003DMG400044814;name="Gene of unknown function"
ST4.03ch09	BGI	gene	14851369	14853146	.	.	.	ID=PGSC0003DMG400022019;name="CBL-interacting protein kinase 08"
ST4.03ch09	BGI	gene	15532653	15533688	.	.	.	ID=PGSC0003DMG400004418;name="ATOFP3/OFP3"
ST4.03ch09	BGI	gene	15569937	15575939	.	.	.	ID=PGSC0003DMG400004415;name="Kinase"
ST4.03ch09	BGI	gene	16664170	16664577	.	.	.	ID=PGSC0003DMG400035376;name="Gene of unknown function"
ST4.03ch09	BGI	gene	17390572	17396611	.	.	.	ID=PGSC0003DMG400031465;name="Protein kinase atsik"
ST4.03ch09	BGI	gene	17428986	17429345	.	.	.	ID=PGSC0003DMG400031466;name="Conserved gene of unknown function"
ST4.03ch09	BGI	gene	17857068	17860901	.	.	.	ID=PGSC0003DMG400026792;name="Brassinosteroid LRR receptor kinase"
ST4.03ch09	BGI	gene	18362668	18363072	.	.	.	ID=PGSC0003DMG400045191;name="Gene of unknown function"
ST4.03ch09	BGI	gene	18554604	18560119	.	.	.	ID=PGSC0003DMG400030019;name="Non-green plastid inner envelope membrane protein"
ST4.03ch09	BGI	gene	18706293	18706717	.	.	.	ID=PGSC0003DMG400034693;name="Gene of unknown function"
ST4.03ch09	BGI	gene	19216467	19216971	.	.	.	ID=PGSC0003DMG400029887;name="Thioredoxin h"
ST4.03ch09	BGI	gene	19575292	19578314	.	.	.	ID=PGSC0003DMG400004044;name="Root phototropism protein"
ST4.03ch09	BGI	gene	20087848	20090453	.	.	.	ID=PGSC0003DMG400004171;name="ATCHX24"
ST4.03ch09	BGI	gene	20711525	20712601	.	.	.	ID=PGSC0003DMG400003367;name="Conserved gene of unknown function"
ST4.03ch09	BGI	gene	21407501	21408298	.	.	.	ID=PGSC0003DMG400041220;name="DUF26 domain-containing protein 1"
ST4.03ch09	BGI	gene	21429470	21430006	.	.	.	ID=PGSC0003DMG400022053;name="PCI domain-containing protein"
ST4.03ch09	BGI	gene	22151585	22152345	.	.	.	ID=PGSC0003DMG400007740;name="EPIDERMAL PATTERNING FACTOR 9"
ST4.03ch09	BGI	gene	22467767	22471033	.	.	.	ID=PGSC0003DMG400015040;name="Gene of unknown function"
ST4.03ch09	BGI	gene	22591541	22597210	.	.	.	ID=PGSC0003DMG400034597;name="Aldehyde dehydrogenase family 7 member A1"
ST4.03ch09	BGI	gene	24775654	24776561	.	.	.	ID=PGSC0003DMG400005560;name="Transcription factor"
ST4.03ch09	BGI	gene	25084728	25085198	.	.	.	ID=PGSC0003DMG400039760;name="RPGR"
ST4.03ch09	BGI	gene	25456927	25457688	.	.	.	ID=PGSC0003DMG400001257;name="Gene of unknown function"
ST4.03ch09	BGI	gene	26117836	26118243	.	.	.	ID=PGSC0003DMG400036397;name="Gene of unknown function"
ST4.03ch09	BGI	gene	28707268	28708562	.	.	.	ID=PGSC0003DMG400029171;name="Conserved gene of unknown function"
ST4.03ch09	BGI	gene	28884559	28889224	.	.	.	ID=PGSC0003DMG400021910;name="Chitinase"
ST4.03ch09	BGI	gene	29814927	29815313	.	.	.	ID=PGSC0003DMG400045141;name="Gene of unknown function"
ST4.03ch09	BGI	gene	30453847	30454179	.	.	.	ID=PGSC0003DMG400013191;name="Zinc knuckle family protein"
ST4.03ch09	BGI	gene	30692759	30693073	.	.	.	ID=PGSC0003DMG400017502;name="Gene of unknown function"
ST4.03ch09	BGI	gene	30786662	30793272	.	.	.	ID=PGSC0003DMG400017493;name="Conserved gene of unknown function"
ST4.03ch09	BGI	gene	31126980	31130371	.	.	.	ID=PGSC0003DMG400027947;name="RING finger protein"
ST4.03ch09	BGI	gene	31520020	31521721	.	.	.	ID=PGSC0003DMG400024344;name="Anthocyanidin 3-O-glucosyltransferase"
ST4.03ch09	BGI	gene	32077255	32077785	.	.	.	ID=PGSC0003DMG400020806;name="Xyloglucan glycosyltransferase 6"
ST4.03ch09	BGI	gene	32562935	32564960	.	.	.	ID=PGSC0003DMG400020863;name="Harpin-induced 1"
ST4.03ch09	BGI	gene	33132866	33133176	.	.	.	ID=PGSC0003DMG400028071;name="Histone H4"
ST4.03ch09	BGI	gene	33675394	33682604	.	.	.	ID=PGSC0003DMG400027986;name="Copper ion binding protein"
ST4.03ch09	BGI	gene	34177749	34178180	.	.	.	ID=PGSC0003DMG400034448;name="Gene of unknown function"
ST4.03ch09	BGI	gene	34941541	34942852	.	.	.	ID=PGSC0003DMG400040920;name="Integrase core domain containing protein"
ST4.03ch09	BGI	gene	35478200	35478509	.	.	.	ID=PGSC0003DMG400029011;name="Gene of unknown function"
ST4.03ch09	BGI	gene	36102790	36107014	.	.	.	ID=PGSC0003DMG400020287;name="A/G-specific adenine glycosylase muty"
ST4.03ch09	BGI	gene	36523983	36526967	.	.	.	ID=PGSC0003DMG400020299;name="Succinic semialdehyde reductase isofom1"
ST4.03ch09	BGI	gene	37070698	37075325	.	.	.	ID=PGSC0003DMG400025401;name="Conserved gene of unknown function"
ST4.03ch09	BGI	gene	37357990	37358448	.	.	.	ID=PGSC0003DMG400009800;name="Gene of unknown function"
ST4.03ch09	BGI	gene	39305526	39308008	.	.	.	ID=PGSC0003DMG400027763;name="Zinc finger protein"
ST4.03ch09	BGI	gene	39674919	39684418	.	.	.	ID=PGSC0003DMG400022078;name="DNA damage-binding protein"
ST4.03ch09	BGI	gene	40400577	40407561	.	.	.	ID=PGSC0003DMG401017675;name="Binding protein"
ST4.03ch09	BGI	gene	40412282	40417342	.	.	.	ID=PGSC0003DMG402017675;name="Binding protein"
ST4.03ch09	BGI	gene	41356460	41357906	.	.	.	ID=PGSC0003DMG400041675;name="Gene of unknown function"
ST4.03ch09	BGI	gene	42227031	42231012	.	.	.	ID=PGSC0003DMG400002318;name="DNA binding protein"
ST4.03ch09	BGI	gene	43016819	43021306	.	.	.	ID=PGSC0003DMG400023098;name="GPI-anchor transamidase"
ST4.03ch09	BGI	gene	43594733	43595086	.	.	.	ID=PGSC0003DMG400038994;name="Gene of unknown function"
ST4.03ch09	BGI	gene	43963815	43966707	.	.	.	ID=PGSC0003DMG400017654;name="Cyclin-dependent kinase inhibitor 3"
ST4.03ch09	BGI	gene	44620232	44624095	.	.	.	ID=PGSC0003DMG400002375;name="Pantoate-beta-alanine ligase"
ST4.03ch09	BGI	gene	45000298	45001583	.	.	.	ID=PGSC0003DMG400015816;name="Zinc finger protein"
ST4.03ch09	BGI	gene	45641513	45644866	.	.	.	ID=PGSC0003DMG400022024;name="Conserved gene of unknown function"
ST4.03ch09	BGI	gene	45923714	45932545	.	.	.	ID=PGSC0003DMG400007716;name="WD-repeat protein"
ST4.03ch09	BGI	gene	45949831	45954418	.	.	.	ID=PGSC0003DMG400007717;name="Alcohol dehydrogenase class III"
ST4.03ch09	BGI	gene	46162587	46163526	.	.	.	ID=PGSC0003DMG400008578;name="Conserved gene of unknown function"
ST4.03ch09	BGI	gene	46172288	46175176	.	.	.	ID=PGSC0003DMG400008579;name="Glycosyltransferase, CAZy family GT47"
ST4.03ch09	BGI	gene	46180046	46181481	.	.	.	ID=PGSC0003DMG400008585;name="Photosystem II reaction center psb28 protein"
ST4.03ch09	BGI	gene	46587960	46588447	.	.	.	ID=PGSC0003DMG400041510;name="Sucrose responsive element binding factor 1"
ST4.03ch09	BGI	gene	46684825	46688571	.	.	.	ID=PGSC0003DMG400000954;name="Isoamylase isoform 2"
ST4.03ch09	BGI	gene	47161736	47163708	.	.	.	ID=PGSC0003DMG400001199;name="Basic 7S globulin 2 small subunit"
ST4.03ch09	BGI	gene	47540375	47541519	.	.	.	ID=PGSC0003DMG400012882;name="Conserved gene of unknown function"
ST4.03ch09	BGI	gene	47707264	47709221	.	.	.	ID=PGSC0003DMG400012878;name="Patatin T5"
ST4.03ch09	BGI	gene	47760211	47761894	.	.	.	ID=PGSC0003DMG400019361;name="WD-repeat protein"
ST4.03ch09	BGI	gene	48063370	48073270	.	.	.	ID=PGSC0003DMG400019316;name="Homocysteine s-methyltransferase"
ST4.03ch09	BGI	gene	48245208	48251906	.	.	.	ID=PGSC0003DMG400019345;name="Ethylene overproducer-like 1"
ST4.03ch09	BGI	gene	48652253	48653302	.	.	.	ID=PGSC0003DMG400019336;name="Conserved gene of unknown function"
ST4.03ch09	BGI	gene	49452671	49454021	.	.	.	ID=PGSC0003DMG400019910;name="Histone H1"
ST4.03ch09	BGI	gene	49655741	49656052	.	.	.	ID=PGSC0003DMG400031426;name="Gene of unknown function"
ST4.03ch09	BGI	gene	49658888	49663619	.	.	.	ID=PGSC0003DMG400031427;name="F-box/kelch-repeat protein OR23"
ST4.03ch09	BGI	gene	50032040	50036751	.	.	.	ID=PGSC0003DMG400010294;name="NAC domain protein"
ST4.03ch09	BGI	gene	50119632	50127918	.	.	.	ID=PGSC0003DMG400010295;name="VHS domain-containing protein"
ST4.03ch09	BGI	gene	50410874	50417795	.	.	.	ID=PGSC0003DMG402024293;name="Calmodulin binding protein"
ST4.03ch09	BGI	gene	50798736	50799938	.	.	.	ID=PGSC0003DMG400003823;name="WERBP-1 protein"
ST4.03ch09	BGI	gene	51128968	51130104	.	.	.	ID=PGSC0003DMG400003803;name="Gene of unknown function"
ST4.03ch09	BGI	gene	51176158	51182923	.	.	.	ID=PGSC0003DMG400003805;name="Oxidoreductase"
ST4.03ch09	BGI	gene	51357208	51360985	.	.	.	ID=PGSC0003DMG400003812;name="Hydrolase"
ST4.03ch09	BGI	gene	51373241	51374032	.	.	.	ID=PGSC0003DMG400044745;name="Kinase"
ST4.03ch09	BGI	gene	51614855	51615649	.	.	.	ID=PGSC0003DMG400016845;name="Uncharacterized histidine-rich protein DDB_G0274557"
ST4.03ch09	BGI	gene	51715245	51718154	.	.	.	ID=PGSC0003DMG400016850;name="Short chain alcohol dehydrogenase"
ST4.03ch09	BGI	gene	52134190	52135773	.	.	.	ID=PGSC0003DMG400011358;name="DNAJ heat shock N-terminal domain-containing protein"
ST4.03ch09	BGI	gene	52173667	52179993	.	.	.	ID=PGSC0003DMG400011361;name="Cold-induced thioredoxin domain-containing protein"
ST4.03ch09	BGI	gene	52406217	52411550	.	.	.	ID=PGSC0003DMG401011368;name="Conserved gene of unknown function"
ST4.03ch09	BGI	gene	52448497	52453430	.	.	.	ID=PGSC0003DMG400011395;name="Chloroplast protein import component Toc159"
ST4.03ch09	BGI	gene	52572167	52574502	.	.	.	ID=PGSC0003DMG400011375;name="Conserved gene of unknown function"
ST4.03ch09	BGI	gene	52622427	52624950	.	.	.	ID=PGSC0003DMG400011401;name="Phytochrome A-associated F-box protein"
ST4.03ch09	BGI	gene	52750562	52753964	.	.	.	ID=PGSC0003DMG400031812;name="DNA photolyase"
ST4.03ch09	BGI	gene	52767622	52772757	.	.	.	ID=PGSC0003DMG400031814;name="U1snRNP-specific protein, U1A"
ST4.03ch09	BGI	gene	53672502	53677067	.	.	.	ID=PGSC0003DMG400030078;name="Conserved gene of unknown function"
ST4.03ch09	BGI	gene	53727669	53728555	.	.	.	ID=PGSC0003DMG400032277;name="Protein translocase"
ST4.03ch09	BGI	gene	54146053	54150042	.	.	.	ID=PGSC0003DMG400032241;name="Protein XRI1"
ST4.03ch09	BGI	gene	54394405	54397588	.	.	.	ID=PGSC0003DMG400006450;name="Acireductone dioxygenase"
ST4.03ch09	BGI	gene	54876671	54879400	.	.	.	ID=PGSC0003DMG400006073;name="Singapore isolate B (sub-type 7) whole genome shotgun sequence assembly, scaffold_0"
ST4.03ch09	BGI	gene	55180322	55183701	.	.	.	ID=PGSC0003DMG400006084;name="Conserved gene of unknown function"
ST4.03ch09	BGI	gene	55216762	55219190	.	.	.	ID=PGSC0003DMG400006085;name="Conserved gene of unknown function"
ST4.03ch09	BGI	gene	55566611	55573561	.	.	.	ID=PGSC0003DMG400015117;name="Nucleic acid binding protein"
ST4.03ch09	BGI	gene	55881262	55884388	.	.	.	ID=PGSC0003DMG400017187;name="Conserved gene of unknown function"
ST4.03ch09	BGI	gene	56633867	56638761	.	.	.	ID=PGSC0003DMG400017164;name="Harpin binding protein 1"
ST4.03ch09	BGI	gene	56655300	56661197	.	.	.	ID=PGSC0003DMG400017211;name="Disulfide oxidoreductase"
ST4.03ch09	BGI	gene	56698731	56705382	.	.	.	ID=PGSC0003DMG400017209;name="Global transcription factor group"
ST4.03ch09	BGI	gene	56740433	56743667	.	.	.	ID=PGSC0003DMG400017161;name="50S ribosomal protein L28, chloroplastic"
ST4.03ch09	BGI	gene	56757059	56761063	.	.	.	ID=PGSC0003DMG400017160;name="Cyanate hydratase"
ST4.03ch09	BGI	gene	57005229	57007827	.	.	.	ID=PGSC0003DMG400017144;name="Succinic semialdehyde dehydrogenase"
ST4.03ch09	BGI	gene	57162917	57172504	.	.	.	ID=PGSC0003DMG400001506;name="DEAD-box ATP-dependent RNA helicase 13"
ST4.03ch09	BGI	gene	57249648	57256205	.	.	.	ID=PGSC0003DMG400001555;name="Aspartyl/glutamyl-tRNA(Asn/Gln) amidotransferase subunit B"
ST4.03ch09	BGI	gene	57759659	57762413	.	.	.	ID=PGSC0003DMG400011579;name="AG-motif binding protein-2"
ST4.03ch09	BGI	gene	58133815	58135007	.	.	.	ID=PGSC0003DMG400029640;name="Glycine-rich protein like"
ST4.03ch09	BGI	gene	58552129	58553942	.	.	.	ID=PGSC0003DMG403029631;name="F-box family protein"
ST4.03ch09	BGI	gene	58894468	58899898	.	.	.	ID=PGSC0003DMG400031291;name="ER lumen protein retaining receptor"
ST4.03ch09	BGI	gene	59201400	59202089	.	.	.	ID=PGSC0003DMG401026419;name="Unknow protein"
ST4.03ch09	BGI	gene	59225168	59230126	.	.	.	ID=PGSC0003DMG400026427;name="Acyl-CoA independent ceramide synthase"
ST4.03ch09	BGI	gene	59921937	59926003	.	.	.	ID=PGSC0003DMG400021869;name="Conserved gene of unknown function"
ST4.03ch09	BGI	gene	60835096	60836052	.	.	.	ID=PGSC0003DMG400006568;name="Conserved gene of unknown function"
ST4.03ch09	BGI	gene	61133817	61137591	.	.	.	ID=PGSC0003DMG400021609;name="Receptor protein kinase"
ST4.03ch10	BGI	gene	69765	71952	.	.	.	ID=PGSC0003DMG400011269;name="Calmodulin-binding protein family"
ST4.03ch10	BGI	gene	409544	413224	.	.	.	ID=PGSC0003DMG400011280;name="Pyruvate orthophosphate dikinase regulatory protein"
ST4.03ch10	BGI	gene	585214	585675	.	.	.	ID=PGSC0003DMG400011248;name="Sno protein"
ST4.03ch10	BGI	gene	598446	604916	.	.	.	ID=PGSC0003DMG400011245;name="Dead box ATP-dependent RNA helicase"
ST4.03ch10	BGI	gene	726909	730007	.	.	.	ID=PGSC0003DMG400011236;name="Regulator of ribonuclease activity A"
ST4.03ch10	BGI	gene	745671	746196	.	.	.	ID=PGSC0003DMG400011235;name="Steroid binding protein"
ST4.03ch10	BGI	gene	1033164	1036481	.	.	.	ID=PGSC0003DMG400014378;name="30S ribosomal protein S10, chloroplastic"
ST4.03ch10	BGI	gene	1420691	1423889	.	.	.	ID=PGSC0003DMG400014433;name="Electron transporter"
ST4.03ch10	BGI	gene	1540094	1541536	.	.	.	ID=PGSC0003DMG400025012;name="Histone H2A"
ST4.03ch10	BGI	gene	1559164	1561509	.	.	.	ID=PGSC0003DMG400024993;name="Thermosensitive gluconokinase"
ST4.03ch10	BGI	gene	2381146	2385914	.	.	.	ID=PGSC0003DMG402021263;name="Uroporphyrinogen decarboxylase"
ST4.03ch10	BGI	gene	2665110	2669929	.	.	.	ID=PGSC0003DMG400021245;name="Cell cycle regulatory protein"
ST4.03ch10	BGI	gene	2700391	2707330	.	.	.	ID=PGSC0003DMG400021243;name="Golgi transport complex protein"
ST4.03ch10	BGI	gene	3053499	3054398	.	.	.	ID=PGSC0003DMG400006724;name="Conserved gene of unknown function"
ST4.03ch10	BGI	gene	3344943	3349723	.	.	.	ID=PGSC0003DMG400010559;name="Conserved gene of unknown function"
ST4.03ch10	BGI	gene	3820243	3822055	.	.	.	ID=PGSC0003DMG400013145;name="Conserved gene of unknown function"
ST4.03ch10	BGI	gene	3965925	3970680	.	.	.	ID=PGSC0003DMG401021681;name="Conserved gene of unknown function"
ST4.03ch10	BGI	gene	4364941	4366136	.	.	.	ID=PGSC0003DMG400026623;name="Conserved gene of unknown function"
ST4.03ch10	BGI	gene	4597568	4607074	.	.	.	ID=PGSC0003DMG400022830;name="Conserved gene of unknown function"
ST4.03ch10	BGI	gene	4620675	4623516	.	.	.	ID=PGSC0003DMG400022827;name="Sphingolipid delta 4 desaturase DES-1"
ST4.03ch10	BGI	gene	4815791	4816509	.	.	.	ID=PGSC0003DMG400010821;name="Nucleic acid binding protein"
ST4.03ch10	BGI	gene	5916607	5926093	.	.	.	ID=PGSC0003DMG400019379;name="Ubiquitin ligase protein cop1"
ST4.03ch10	BGI	gene	6217790	6218629	.	.	.	ID=PGSC0003DMG400019420;name="Conserved gene of unknown function"
ST4.03ch10	BGI	gene	6920455	6920850	.	.	.	ID=PGSC0003DMG400043787;name="Gene of unknown function"
ST4.03ch10	BGI	gene	9478643	9479508	.	.	.	ID=PGSC0003DMG400017012;name="Avr9/Cf-9 rapidly elicited protein 132"
ST4.03ch10	BGI	gene	10279866	10280216	.	.	.	ID=PGSC0003DMG400034906;name="Gene of unknown function"
ST4.03ch10	BGI	gene	11445003	11445560	.	.	.	ID=PGSC0003DMG400034722;name="Filament-like plant protein"
ST4.03ch10	BGI	gene	12130167	12130673	.	.	.	ID=PGSC0003DMG400009780;name="Gene of unknown function"
ST4.03ch10	BGI	gene	12658210	12659413	.	.	.	ID=PGSC0003DMG400031511;name="Major latex"
ST4.03ch10	BGI	gene	13335280	13335894	.	.	.	ID=PGSC0003DMG400043633;name="Mads box protein"
ST4.03ch10	BGI	gene	13896404	13901605	.	.	.	ID=PGSC0003DMG400003235;name="Nucleobase ascorbate transporter"
ST4.03ch10	BGI	gene	14818106	14819740	.	.	.	ID=PGSC0003DMG400005459;name="Progesterone 5 beta-reductase"
ST4.03ch10	BGI	gene	15322587	15323386	.	.	.	ID=PGSC0003DMG400046127;name="Gene of unknown function"
ST4.03ch10	BGI	gene	15842924	15843250	.	.	.	ID=PGSC0003DMG400017823;name="PGPS/D8"
ST4.03ch10	BGI	gene	16331360	16332505	.	.	.	ID=PGSC0003DMG400001115;name="Conserved gene of unknown function"
ST4.03ch10	BGI	gene	16806854	16807530	.	.	.	ID=PGSC0003DMG400038333;name="Gene of unknown function"
ST4.03ch10	BGI	gene	17602776	17603168	.	.	.	ID=PGSC0003DMG400038174;name="Gene of unknown function"
ST4.03ch10	BGI	gene	17998376	17999158	.	.	.	ID=PGSC0003DMG400042286;name="Gene of unknown function"
ST4.03ch10	BGI	gene	18678326	18679281	.	.	.	ID=PGSC0003DMG400004325;name="Gene of unknown function"
ST4.03ch10	BGI	gene	19006486	19006911	.	.	.	ID=PGSC0003DMG400043448;name="Gene of unknown function"
ST4.03ch10	BGI	gene	19322998	19324504	.	.	.	ID=PGSC0003DMG400029162;name="Squamosa promoter binding protein-homologue 3"
ST4.03ch10	BGI	gene	19705655	19706921	.	.	.	ID=PGSC0003DMG400040937;name="Gene of unknown function"
ST4.03ch10	BGI	gene	20145443	20146146	.	.	.	ID=PGSC0003DMG400006510;name="Gene of unknown function"
ST4.03ch10	BGI	gene	22320639	22321625	.	.	.	ID=PGSC0003DMG400036528;name="Gene of unknown function"
ST4.03ch10	BGI	gene	22864649	22865110	.	.	.	ID=PGSC0003DMG400020929;name="C2H2 zinc-finger protein ZPT3-3"
ST4.03ch10	BGI	gene	23212646	23215816	.	.	.	ID=PGSC0003DMG400020924;name="3'-5' exonuclease"
ST4.03ch10	BGI	gene	23429954	23438317	.	.	.	ID=PGSC0003DMG400025700;name="WD-repeat protein"
ST4.03ch10	BGI	gene	23610556	23611824	.	.	.	ID=PGSC0003DMG400026637;name="Triacylglycerol lipase"
ST4.03ch10	BGI	gene	23983318	23985504	.	.	.	ID=PGSC0003DMG400026373;name="Conserved gene of unknown function"
ST4.03ch10	BGI	gene	24275922	24281820	.	.	.	ID=PGSC0003DMG400026375;name="Electron transporter"
ST4.03ch10	BGI	gene	24590052	24590468	.	.	.	ID=PGSC0003DMG400038658;name="Gene of unknown function"
ST4.03ch10	BGI	gene	25041994	25042735	.	.	.	ID=PGSC0003DMG400005285;name="Sodium-bile acid cotransporter"
ST4.03ch10	BGI	gene	26364216	26365804	.	.	.	ID=PGSC0003DMG400003301;name="Calcium-binding EF hand family protein"
ST4.03ch10	BGI	gene	27172425	27174620	.	.	.	ID=PGSC0003DMG400024175;name="Gene of unknown function"
ST4.03ch10	BGI	gene	27640902	27641656	.	.	.	ID=PGSC0003DMG400024172;name="LEXYL1 protein"
ST4.03ch10	BGI	gene	28321075	28323202	.	.	.	ID=PGSC0003DMG400035475;name="Class III peroxidase"
ST4.03ch10	BGI	gene	28699254	28699816	.	.	.	ID=PGSC0003DMG400046118;name="Gene of unknown function"
ST4.03ch10	BGI	gene	28756497	28758184	.	.	.	ID=PGSC0003DMG400017694;name="Conserved gene of unknown function"
ST4.03ch10	BGI	gene	29420646	29421119	.	.	.	ID=PGSC0003DMG400037415;name="Transposon MuDR mudrA"
ST4.03ch10	BGI	gene	30103720	30104858	.	.	.	ID=PGSC0003DMG400031404;name="Abhydrolase domain containing"
ST4.03ch10	BGI	gene	30205069	30209868	.	.	.	ID=PGSC0003DMG400004497;name="Pentatricopeptide repeat-containing protein"
ST4.03ch10	BGI	gene	30509471	30512658	.	.	.	ID=PGSC0003DMG400029019;name="Beta-ureidopropionase"
ST4.03ch10	BGI	gene	31032767	31033095	.	.	.	ID=PGSC0003DMG400041378;name="Conserved gene of unknown function"
ST4.03ch10	BGI	gene	31641326	31642229	.	.	.	ID=PGSC0003DMG400036568;name="Gene of unknown function"
ST4.03ch10	BGI	gene	32247665	32255734	.	.	.	ID=PGSC0003DMG400007478;name="DNA repair protein rad9"
ST4.03ch10	BGI	gene	32769612	32770099	.	.	.	ID=PGSC0003DMG400028088;name="Gene of unknown function"
ST4.03ch10	BGI	gene	32862262	32871264	.	.	.	ID=PGSC0003DMG400015945;name="Ion channel DMI1"
ST4.03ch10	BGI	gene	33537359	33540698	.	.	.	ID=PGSC0003DMG400028767;name="Oxidoreductase/ transition metal ion binding protein"
ST4.03ch10	BGI	gene	33993248	33993956	.	.	.	ID=PGSC0003DMG402028774;name="Protein RDM1"
ST4.03ch10	BGI	gene	34302564	34303717	.	.	.	ID=PGSC0003DMG400024347;name="Cytokinesis negative regulator RCP1"
ST4.03ch10	BGI	gene	36378497	36382696	.	.	.	ID=PGSC0003DMG400034328;name="Phosphoglycerate/bisphosphoglycerate mutase"
ST4.03ch10	BGI	gene	36787380	36789430	.	.	.	ID=PGSC0003DMG400010507;name="EMB1692"
ST4.03ch10	BGI	gene	37247382	37247984	.	.	.	ID=PGSC0003DMG400040854;name="Gene of unknown function"
ST4.03ch10	BGI	gene	37582086	37582430	.	.	.	ID=PGSC0003DMG400034427;name="Gene of unknown function"
ST4.03ch10	BGI	gene	38340059	38342634	.	.	.	ID=PGSC0003DMG400010258;name="F-box family protein"
ST4.03ch10	BGI	gene	38634294	38635493	.	.	.	ID=PGSC0003DMG400010262;name="Kinase family protein"
ST4.03ch10	BGI	gene	38909684	38910076	.	.	.	ID=PGSC0003DMG400039131;name="Nut2"
ST4.03ch10	BGI	gene	39768699	39769708	.	.	.	ID=PGSC0003DMG400012042;name="Conserved gene of unknown function"
ST4.03ch10	BGI	gene	39977335	39978338	.	.	.	ID=PGSC0003DMG400017801;name="Gene of unknown function"
ST4.03ch10	BGI	gene	40571021	40572206	.	.	.	ID=PGSC0003DMG400009590;name="Conserved gene of unknown function"
ST4.03ch10	BGI	gene	41063591	41064476	.	.	.	ID=PGSC0003DMG400037899;name="Gene of unknown function"
ST4.03ch10	BGI	gene	42197754	42198146	.	.	.	ID=PGSC0003DMG400036516;name="Gene of unknown function"
ST4.03ch10	BGI	gene	42447537	42448248	.	.	.	ID=PGSC0003DMG400006225;name="Conserved gene of unknown function"
ST4.03ch10	BGI	gene	42756949	42758933	.	.	.	ID=PGSC0003DMG400006222;name="Conserved gene of unknown function"
ST4.03ch10	BGI	gene	43003170	43006633	.	.	.	ID=PGSC0003DMG400033349;name="Lupus la ribonucleoprotein"
ST4.03ch10	BGI	gene	43351784	43355153	.	.	.	ID=PGSC0003DMG400008259;name="Galactose-1-phosphate uridylyltransferase"
ST4.03ch10	BGI	gene	43622511	43623419	.	.	.	ID=PGSC0003DMG400008276;name="Gene of unknown function"
ST4.03ch10	BGI	gene	44407453	44407904	.	.	.	ID=PGSC0003DMG400021982;name="S-protein homologue"
ST4.03ch10	BGI	gene	44856017	44856997	.	.	.	ID=PGSC0003DMG400016907;name="Bcr-associated protein, bap"
ST4.03ch10	BGI	gene	45319405	45323898	.	.	.	ID=PGSC0003DMG400003410;name="Kinesin"
ST4.03ch10	BGI	gene	45680284	45680685	.	.	.	ID=PGSC0003DMG400038170;name="Xan"
ST4.03ch10	BGI	gene	45883094	45889483	.	.	.	ID=PGSC0003DMG400026665;name="Zinc knuckle (CcHc-type) family protein"
ST4.03ch10	BGI	gene	45900761	45901754	.	.	.	ID=PGSC0003DMG400026670;name="Transcription initiation factor IIF subunit beta"
ST4.03ch10	BGI	gene	46176028	46177140	.	.	.	ID=PGSC0003DMG400026708;name="Pentatricopeptide repeat-containing protein"
ST4.03ch10	BGI	gene	46706335	46707385	.	.	.	ID=PGSC0003DMG400023207;name="Retrotransposon protein, Ty3-gypsy subclass"
ST4.03ch10	BGI	gene	47104753	47109570	.	.	.	ID=PGSC0003DMG401011946;name="KAK (KAKTUS) isoform 1"
ST4.03ch10	BGI	gene	47247629	47248829	.	.	.	ID=PGSC0003DMG400026724;name="ATP binding protein"
ST4.03ch10	BGI	gene	47871974	47874060	.	.	.	ID=PGSC0003DMG400010870;name="NAC domain protein"
ST4.03ch10	BGI	gene	48073269	48080624	.	.	.	ID=PGSC0003DMG400016826;name="NAD-dependent isocitrate dehydrogenase"
ST4.03ch10	BGI	gene	48702246	48709698	.	.	.	ID=PGSC0003DMG400031228;name="LRR receptor-like serine/threonine-protein kinase"
ST4.03ch10	BGI	gene	49373314	49374037	.	.	.	ID=PGSC0003DMG400039210;name="Gene of unknown function"
ST4.03ch10	BGI	gene	49549296	49552925	.	.	.	ID=PGSC0003DMG400015887;name="Light-inducible protein ATLS1"
ST4.03ch10	BGI	gene	50049434	50051570	.	.	.	ID=PGSC0003DMG400019118;name="Gene of unknown function"
ST4.03ch10	BGI	gene	50507612	50512326	.	.	.	ID=PGSC0003DMG400019183;name="Glycosyl transferase"
ST4.03ch10	BGI	gene	50632231	50633248	.	.	.	ID=PGSC0003DMG400019130;name="Ataxin-3"
ST4.03ch10	BGI	gene	50759618	50761544	.	.	.	ID=PGSC0003DMG400019141;name="Glyoxal oxidase"
ST4.03ch10	BGI	gene	51116345	51119435	.	.	.	ID=PGSC0003DMG401019151;name="Zinc finger family protein"
ST4.03ch10	BGI	gene	51278159	51286439	.	.	.	ID=PGSC0003DMG400019206;name="ATZW10"
ST4.03ch10	BGI	gene	51914210	51914578	.	.	.	ID=PGSC0003DMG400031363;name="Indole-3-acetic acid-induced protein ARG7"
ST4.03ch10	BGI	gene	52002190	52003488	.	.	.	ID=PGSC0003DMG400043451;name="Indole-3-acetamide hydrolase"
ST4.03ch10	BGI	gene	52265066	52269176	.	.	.	ID=PGSC0003DMG400017610;name="Protein ALUMINUM SENSITIVE 3"
ST4.03ch10	BGI	gene	52663588	52669043	.	.	.	ID=PGSC0003DMG400008589;name="RNA helicase"
ST4.03ch10	BGI	gene	52900957	52906990	.	.	.	ID=PGSC0003DMG400027999;name="Aspartyl protease family protein"
ST4.03ch10	BGI	gene	53205389	53209633	.	.	.	ID=PGSC0003DMG400008404;name="Conserved gene of unknown function"
ST4.03ch10	BGI	gene	53537713	53539165	.	.	.	ID=PGSC0003DMG400011129;name="Gene of unknown function"
ST4.03ch10	BGI	gene	53835247	53840096	.	.	.	ID=PGSC0003DMG400011025;name="Mitochondrial substrate carrier family protein"
ST4.03ch10	BGI	gene	54024854	54034589	.	.	.	ID=PGSC0003DMG400011017;name="Defective in exine formation protein"
ST4.03ch10	BGI	gene	55312310	55318068	.	.	.	ID=PGSC0003DMG400028276;name="Glutamate-ammonia ligase"
ST4.03ch10	BGI	gene	55725359	55727765	.	.	.	ID=PGSC0003DMG400028258;name="F-box/LRR-repeat protein"
ST4.03ch10	BGI	gene	55862759	55866085	.	.	.	ID=PGSC0003DMG400028161;name="Valacyclovir hydrolase"
ST4.03ch10	BGI	gene	55890926	55892317	.	.	.	ID=PGSC0003DMG400028160;name="F-box protein"
ST4.03ch10	BGI	gene	56370773	56378672	.	.	.	ID=PGSC0003DMG400028130;name="Rhomboid protein"
ST4.03ch10	BGI	gene	56579305	56581679	.	.	.	ID=PGSC0003DMG400028211;name="Conserved gene of unknown function"
ST4.03ch10	BGI	gene	56843755	56848016	.	.	.	ID=PGSC0003DMG400028106;name="Splicing factor"
ST4.03ch10	BGI	gene	56856656	56862097	.	.	.	ID=PGSC0003DMG400028199;name="OJ000223_09.10 protein"
ST4.03ch10	BGI	gene	57505754	57507251	.	.	.	ID=PGSC0003DMG400023673;name="Conserved gene of unknown function"
ST4.03ch10	BGI	gene	57557361	57558181	.	.	.	ID=PGSC0003DMG401023713;name="Polychome, UV-B-insensitive 4"
ST4.03ch10	BGI	gene	57703109	57705452	.	.	.	ID=PGSC0003DMG400023686;name="Nucleotide binding protein"
ST4.03ch10	BGI	gene	57733768	57738903	.	.	.	ID=PGSC0003DMG400023688;name="Cytoplasmic tRNA 2-thiolation protein 2"
ST4.03ch10	BGI	gene	57780058	57786649	.	.	.	ID=PGSC0003DMG400023691;name="Thioredoxin reductase"
ST4.03ch10	BGI	gene	57806451	57811351	.	.	.	ID=PGSC0003DMG400023692;name="RNA binding protein"
ST4.03ch10	BGI	gene	57966927	57971144	.	.	.	ID=PGSC0003DMG400029829;name="Eukaryotic initiation factor 3E subunit"
ST4.03ch10	BGI	gene	58305327	58313142	.	.	.	ID=PGSC0003DMG400008132;name="L-galactono-1,4-lactone dehydrogenase protein"
ST4.03ch10	BGI	gene	58485695	58492327	.	.	.	ID=PGSC0003DMG400008142;name="Sorting and assembly machinery (Sam50) protein"
ST4.03ch10	BGI	gene	58511071	58517212	.	.	.	ID=PGSC0003DMG400008143;name="RecA protein"
ST4.03ch10	BGI	gene	58831416	58837041	.	.	.	ID=PGSC0003DMG400011447;name="Hsp90 co-chaperone AHA1"
ST4.03ch10	BGI	gene	58925892	58928315	.	.	.	ID=PGSC0003DMG400011415;name="Conserved gene of unknown function"
ST4.03ch10	BGI	gene	59117539	59121391	.	.	.	ID=PGSC0003DMG400008353;name="Conserved gene of unknown function"
ST4.03ch10	BGI	gene	59202658	59204878	.	.	.	ID=PGSC0003DMG400008360;name="Tyrosine-specific transport protein"
ST4.03ch10	BGI	gene	59562041	59562898	.	.	.	ID=PGSC0003DMG400007201;name="Photosystem II core complex proteins psbY, chloroplast"
ST4.03ch10	BGI	gene	59609864	59616046	.	.	.	ID=PGSC0003DMG400007204;name="Conserved gene of unknown function"
ST4.03ch10	BGI	gene	59644679	59647483	.	.	.	ID=PGSC0003DMG400007191;name="Cupin, RmlC-type"
ST4.03ch10	BGI	gene	59670442	59675698	.	.	.	ID=PGSC0003DMG402007209;name="RNA-binding region RNP-1 (RNA recognition motif)"
ST4.03ch11	BGI	gene	166637	167791	.	.	.	ID=PGSC0003DMG402013303;name="Gene of unknown function"
ST4.03ch11	BGI	gene	199155	202754	.	.	.	ID=PGSC0003DMG400013365;name="RNA (Guanine-9-) methyltransferase domain containing"
ST4.03ch11	BGI	gene	244136	248469	.	.	.	ID=PGSC0003DMG400013297;name="Oligopeptide transporter OPT family"
ST4.03ch11	BGI	gene	281943	284362	.	.	.	ID=PGSC0003DMG400013362;name="67kD chloroplastic RNA-binding protein, P67.1"
ST4.03ch11	BGI	gene	570901	574040	.	.	.	ID=PGSC0003DMG401013278;name="Acyltransferase"
ST4.03ch11	BGI	gene	1074801	1081903	.	.	.	ID=PGSC0003DMG400013313;name="Cdk10/11"
ST4.03ch11	BGI	gene	1173238	1179841	.	.	.	ID=PGSC0003DMG400013310;name="Nicastrin"
ST4.03ch11	BGI	gene	1217688	1220234	.	.	.	ID=PGSC0003DMG400013239;name="Carbon-sulfur lyase"
ST4.03ch11	BGI	gene	1665431	1667838	.	.	.	ID=PGSC0003DMG400015692;name="DELLA protein GAI"
ST4.03ch11	BGI	gene	1719972	1724882	.	.	.	ID=PGSC0003DMG401015689;name="Per1-like family protein"
ST4.03ch11	BGI	gene	1753760	1763744	.	.	.	ID=PGSC0003DMG400015671;name="DNA repair protein xp-C / rad4"
ST4.03ch11	BGI	gene	1765570	1775563	.	.	.	ID=PGSC0003DMG402015684;name="ALY protein"
ST4.03ch11	BGI	gene	2406221	2415774	.	.	.	ID=PGSC0003DMG400016206;name="Conserved gene of unknown function"
ST4.03ch11	BGI	gene	2519774	2521038	.	.	.	ID=PGSC0003DMG400016215;name="Clathrin assembly protein"
ST4.03ch11	BGI	gene	2661573	2668812	.	.	.	ID=PGSC0003DMG400016150;name="Signal transducer"
ST4.03ch11	BGI	gene	2704815	2710161	.	.	.	ID=PGSC0003DMG400016155;name="7-transmembrane G-protein-coupled receptor"
ST4.03ch11	BGI	gene	3162698	3169434	.	.	.	ID=PGSC0003DMG402016246;name="30S ribosomal protein S5"
ST4.03ch11	BGI	gene	3615897	3616358	.	.	.	ID=PGSC0003DMG400007440;name="Conserved gene of unknown function"
ST4.03ch11	BGI	gene	3757636	3763660	.	.	.	ID=PGSC0003DMG400007420;name="Conserved gene of unknown function"
ST4.03ch11	BGI	gene	4269654	4272628	.	.	.	ID=PGSC0003DMG400027333;name="Leucoanthocyanidin dioxygenase"
ST4.03ch11	BGI	gene	4333156	4341073	.	.	.	ID=PGSC0003DMG400027328;name="Transferase, transferring glycosyl groups"
ST4.03ch11	BGI	gene	4452255	4458186	.	.	.	ID=PGSC0003DMG400027356;name="Transferase, transferring glycosyl groups"
ST4.03ch11	BGI	gene	4510243	4513886	.	.	.	ID=PGSC0003DMG400027322;name="3-oxoacyl-[acyl-carrier-protein] synthase"
ST4.03ch11	BGI	gene	4745389	4748358	.	.	.	ID=PGSC0003DMG400027315;name="Seed maturation protein PM36"
ST4.03ch11	BGI	gene	5054363	5056729	.	.	.	ID=PGSC0003DMG400019493;name="Serine/threonine protein kinase"
ST4.03ch11	BGI	gene	5314140	5318374	.	.	.	ID=PGSC0003DMG400023975;name="Cytochrome C oxidase assembly protein cox15"
ST4.03ch11	BGI	gene	5532646	5536967	.	.	.	ID=PGSC0003DMG400023966;name="Multiple myeloma tumor-associated protein"
ST4.03ch11	BGI	gene	5713403	5717893	.	.	.	ID=PGSC0003DMG402007600;name="A membrane-associated salt-inducible protein"
ST4.03ch11	BGI	gene	6098098	6098739	.	.	.	ID=PGSC0003DMG400043674;name="3-5 exonuclease"
ST4.03ch11	BGI	gene	6251699	6254854	.	.	.	ID=PGSC0003DMG400000993;name="Pentatricopeptide repeat-containing protein"
ST4.03ch11	BGI	gene	6277464	6278957	.	.	.	ID=PGSC0003DMG400000980;name="Aspartate carbamoyltransferase"
ST4.03ch11	BGI	gene	7264053	7265537	.	.	.	ID=PGSC0003DMG400003980;name="GRAS family transcription factor"
ST4.03ch11	BGI	gene	7368621	7369001	.	.	.	ID=PGSC0003DMG400046105;name="DNA-directed RNA polymerase II"
ST4.03ch11	BGI	gene	7948770	7950122	.	.	.	ID=PGSC0003DMG400006037;name="Glutaredoxin family protein"
ST4.03ch11	BGI	gene	8338897	8340887	.	.	.	ID=PGSC0003DMG400006025;name="1-aminocyclopropane-1-carboxylic acid oxidase"
ST4.03ch11	BGI	gene	8499383	8502669	.	.	.	ID=PGSC0003DMG400006019;name="Binding protein"
ST4.03ch11	BGI	gene	8556536	8562325	.	.	.	ID=PGSC0003DMG400009246;name="8-oxoguanine DNA glycosylase"
ST4.03ch11	BGI	gene	8651571	8655829	.	.	.	ID=PGSC0003DMG400009226;name="Conserved gene of unknown function"
ST4.03ch11	BGI	gene	9595978	9597718	.	.	.	ID=PGSC0003DMG400027792;name="Phd finger protein"
ST4.03ch11	BGI	gene	9738892	9747678	.	.	.	ID=PGSC0003DMG400027789;name="Dephospho-CoA kinase"
ST4.03ch11	BGI	gene	10217406	10218169	.	.	.	ID=PGSC0003DMG400029026;name="Conserved gene of unknown function"
ST4.03ch11	BGI	gene	10390332	10396632	.	.	.	ID=PGSC0003DMG400029022;name="Aminotransferase ybdL"
ST4.03ch11	BGI	gene	10765756	10774715	.	.	.	ID=PGSC0003DMG400000909;name="Aminoacylase"
ST4.03ch11	BGI	gene	11083528	11088479	.	.	.	ID=PGSC0003DMG402000895;name="Chlorophyll synthase"
ST4.03ch11	BGI	gene	11088603	11091743	.	.	.	ID=PGSC0003DMG400000885;name="BTB/POZ domain-containing protein"
ST4.03ch11	BGI	gene	11101659	11109756	.	.	.	ID=PGSC0003DMG400000884;name="F-box family protein"
ST4.03ch11	BGI	gene	12213691	12214602	.	.	.	ID=PGSC0003DMG400038191;name="Receptor kinase"
ST4.03ch11	BGI	gene	12483794	12484488	.	.	.	ID=PGSC0003DMG400027617;name="Conserved gene of unknown function"
ST4.03ch11	BGI	gene	13239794	13240526	.	.	.	ID=PGSC0003DMG400013938;name="Gene of unknown function"
ST4.03ch11	BGI	gene	13811147	13812126	.	.	.	ID=PGSC0003DMG402009259;name="Conserved gene of unknown function"
ST4.03ch11	BGI	gene	14306194	14306566	.	.	.	ID=PGSC0003DMG400009265;name="Gene of unknown function"
ST4.03ch11	BGI	gene	14770338	14773026	.	.	.	ID=PGSC0003DMG400031411;name="Seed maturation protein PM27"
ST4.03ch11	BGI	gene	15114875	15115210	.	.	.	ID=PGSC0003DMG400046099;name="Gene of unknown function"
ST4.03ch11	BGI	gene	15356890	15357321	.	.	.	ID=PGSC0003DMG400006302;name="Lipase SIL1"
ST4.03ch11	BGI	gene	15707680	15708333	.	.	.	ID=PGSC0003DMG401025647;name="Hydrolase"
ST4.03ch11	BGI	gene	16075563	16077571	.	.	.	ID=PGSC0003DMG400025523;name="Conserved gene of unknown function"
ST4.03ch11	BGI	gene	16137824	16143448	.	.	.	ID=PGSC0003DMG400025528;name="NTGP4"
ST4.03ch11	BGI	gene	16484286	16485807	.	.	.	ID=PGSC0003DMG400045982;name="Integrase core domain containing protein"
ST4.03ch11	BGI	gene	17006051	17006864	.	.	.	ID=PGSC0003DMG402018787;name="TAGL12 transcription factor"
ST4.03ch11	BGI	gene	17314903	17316094	.	.	.	ID=PGSC0003DMG402018785;name="ATLIP1"
ST4.03ch11	BGI	gene	18542702	18546500	.	.	.	ID=PGSC0003DMG400046512;name="Gag/pol polyprotein"
ST4.03ch11	BGI	gene	18769794	18776428	.	.	.	ID=PGSC0003DMG400002189;name="DedA"
ST4.03ch11	BGI	gene	19466409	19470044	.	.	.	ID=PGSC0003DMG402028027;name="Transaldolase"
ST4.03ch11	BGI	gene	20163156	20165011	.	.	.	ID=PGSC0003DMG400015911;name="RNase H family protein"
ST4.03ch11	BGI	gene	20684710	20686486	.	.	.	ID=PGSC0003DMG400019766;name="Lignin-forming anionic peroxidase"
ST4.03ch11	BGI	gene	21279608	21280087	.	.	.	ID=PGSC0003DMG400037442;name="Gene of unknown function"
ST4.03ch11	BGI	gene	21903035	21903556	.	.	.	ID=PGSC0003DMG400045252;name="Conserved gene of unknown function"
ST4.03ch11	BGI	gene	23590480	23591416	.	.	.	ID=PGSC0003DMG400015699;name="Transposon protein, CACTA, En/Spm sub-class"
ST4.03ch11	BGI	gene	24234067	24236492	.	.	.	ID=PGSC0003DMG400040624;name="Gene of unknown function"
ST4.03ch11	BGI	gene	24816797	24817364	.	.	.	ID=PGSC0003DMG400027806;name="Gene of unknown function"
ST4.03ch11	BGI	gene	25510068	25510531	.	.	.	ID=PGSC0003DMG400010732;name="Gene of unknown function"
ST4.03ch11	BGI	gene	25915250	25915611	.	.	.	ID=PGSC0003DMG400008770;name="Gene of unknown function"
ST4.03ch11	BGI	gene	26899475	26899795	.	.	.	ID=PGSC0003DMG400035118;name="Gene of unknown function"
ST4.03ch11	BGI	gene	27629853	27630504	.	.	.	ID=PGSC0003DMG400018054;name="AP2/ERF domain-containing transcription factor"
ST4.03ch11	BGI	gene	28243791	28244159	.	.	.	ID=PGSC0003DMG400046346;name="Gene of unknown function"
ST4.03ch11	BGI	gene	28600367	28602338	.	.	.	ID=PGSC0003DMG400032800;name="Transferase, transferring glycosyl groups"
ST4.03ch11	BGI	gene	29571852	29573884	.	.	.	ID=PGSC0003DMG400018734;name="Tn7 reverse transcriptase"
ST4.03ch11	BGI	gene	29903420	29906205	.	.	.	ID=PGSC0003DMG400007590;name="RNase H family protein"
ST4.03ch11	BGI	gene	30083695	30085368	.	.	.	ID=PGSC0003DMG400001135;name="Conserved gene of unknown function"
ST4.03ch11	BGI	gene	30337792	30339974	.	.	.	ID=PGSC0003DMG400023133;name="PDE191"
ST4.03ch11	BGI	gene	30813797	30822110	.	.	.	ID=PGSC0003DMG400022942;name="PHP domain-containing protein"
ST4.03ch11	BGI	gene	31013129	31015497	.	.	.	ID=PGSC0003DMG400022939;name="Clathrin assembly protein"
ST4.03ch11	BGI	gene	31239874	31240301	.	.	.	ID=PGSC0003DMG400036052;name="EF hand family protein"
ST4.03ch11	BGI	gene	31983865	31984212	.	.	.	ID=PGSC0003DMG400045007;name="Gene of unknown function"
ST4.03ch11	BGI	gene	32639126	32640289	.	.	.	ID=PGSC0003DMG400013138;name="Gene of unknown function"
ST4.03ch11	BGI	gene	33247460	33248495	.	.	.	ID=PGSC0003DMG400008650;name="Leucoanthocyanidin dioxygenase"
ST4.03ch11	BGI	gene	33486434	33486792	.	.	.	ID=PGSC0003DMG400008656;name="Gene of unknown function"
ST4.03ch11	BGI	gene	34909965	34910411	.	.	.	ID=PGSC0003DMG400045024;name="Gene of unknown function"
ST4.03ch11	BGI	gene	35260201	35262588	.	.	.	ID=PGSC0003DMG400032506;name="Copper ion binding protein"
ST4.03ch11	BGI	gene	35738598	35740472	.	.	.	ID=PGSC0003DMG400009452;name="C2 domain-containing protein"
ST4.03ch11	BGI	gene	36588833	36590600	.	.	.	ID=PGSC0003DMG400031240;name="Ubiquitin carrier protein"
ST4.03ch11	BGI	gene	36652524	36661214	.	.	.	ID=PGSC0003DMG400013186;name="Ubiquitin carboxyl-terminal hydrolase"
ST4.03ch11	BGI	gene	36822152	36824401	.	.	.	ID=PGSC0003DMG400029985;name="EMB2744"
ST4.03ch11	BGI	gene	37060671	37064019	.	.	.	ID=PGSC0003DMG400029996;name="SPla/RYanodine receptor domain-containing protein"
ST4.03ch11	BGI	gene	37281167	37283021	.	.	.	ID=PGSC0003DMG400032529;name="Phospholipase A1-Igamma3, chloroplastic"
ST4.03ch11	BGI	gene	37500866	37505888	.	.	.	ID=PGSC0003DMG400010304;name="Sulfite reductase"
ST4.03ch11	BGI	gene	37784548	37787704	.	.	.	ID=PGSC0003DMG400033336;name="Conserved gene of unknown function"
ST4.03ch11	BGI	gene	37987494	37994434	.	.	.	ID=PGSC0003DMG400007354;name="Heterogeneous nuclear ribonucleoprotein"
ST4.03ch11	BGI	gene	38102563	38106893	.	.	.	ID=PGSC0003DMG400007359;name="2-oxoglutarate/malate translocator, chloroplast"
ST4.03ch11	BGI	gene	38515963	38518233	.	.	.	ID=PGSC0003DMG400000393;name="Conserved gene of unknown function"
ST4.03ch11	BGI	gene	39087644	39089995	.	.	.	ID=PGSC0003DMG400000411;name="Transferase"
ST4.03ch11	BGI	gene	39251984	39258971	.	.	.	ID=PGSC0003DMG400000457;name="Lethal leaf spot 1"
ST4.03ch11	BGI	gene	39757786	39767718	.	.	.	ID=PGSC0003DMG400026534;name="EMB1211"
ST4.03ch11	BGI	gene	39812385	39814133	.	.	.	ID=PGSC0003DMG400045090;name="Pentatricopeptide repeat-containing protein"
ST4.03ch11	BGI	gene	39947475	39956055	.	.	.	ID=PGSC0003DMG400007418;name="WD-repeat protein"
ST4.03ch11	BGI	gene	40470397	40470720	.	.	.	ID=PGSC0003DMG400026335;name="Conserved gene of unknown function"
ST4.03ch11	BGI	gene	40484563	40492546	.	.	.	ID=PGSC0003DMG400026351;name="ARP2/3 complex 34 kDa subunit"
ST4.03ch11	BGI	gene	40710500	40716696	.	.	.	ID=PGSC0003DMG400019620;name="UMP synthase"
ST4.03ch11	BGI	gene	40853135	40859951	.	.	.	ID=PGSC0003DMG400019637;name="Chaperonin containing t-complex protein 1, beta subunit, tcpb"
ST4.03ch11	BGI	gene	40865482	40869965	.	.	.	ID=PGSC0003DMG400019638;name="Alpha-l-fucosidase"
ST4.03ch11	BGI	gene	41001372	41001758	.	.	.	ID=PGSC0003DMG400008071;name="Conserved gene of unknown function"
ST4.03ch11	BGI	gene	41233608	41236076	.	.	.	ID=PGSC0003DMG400008107;name="Ubiquitin-protein ligase"
ST4.03ch11	BGI	gene	41289125	41293394	.	.	.	ID=PGSC0003DMG400008105;name="Zinc finger family protein"
ST4.03ch11	BGI	gene	41455926	41459934	.	.	.	ID=PGSC0003DMG400008090;name="Kinase"
ST4.03ch11	BGI	gene	41636813	41643864	.	.	.	ID=PGSC0003DMG400008053;name="DsRNA-binding protein 2"
ST4.03ch11	BGI	gene	41712113	41719809	.	.	.	ID=PGSC0003DMG400008050;name="GcpE"
ST4.03ch11	BGI	gene	41995338	42005884	.	.	.	ID=PGSC0003DMG400019662;name="ATP-binding cassette transporter"
ST4.03ch11	BGI	gene	42256847	42257378	.	.	.	ID=PGSC0003DMG400019671;name="Glutaredoxin"
ST4.03ch11	BGI	gene	42582798	42583600	.	.	.	ID=PGSC0003DMG400018564;name="Conserved gene of unknown function"
ST4.03ch11	BGI	gene	42627656	42632239	.	.	.	ID=PGSC0003DMG400018587;name="4-amino-4-deoxychorismate lyase"
ST4.03ch11	BGI	gene	42666992	42672866	.	.	.	ID=PGSC0003DMG400018567;name="Conserved gene of unknown function"
ST4.03ch11	BGI	gene	43141633	43143246	.	.	.	ID=PGSC0003DMG400046756;name="ATP binding protein"
ST4.03ch11	BGI	gene	43618085	43621046	.	.	.	ID=PGSC0003DMG400027400;name="Non-specific lipid-transfer protein"
ST4.03ch11	BGI	gene	43975664	43979229	.	.	.	ID=PGSC0003DMG400027378;name="Vicilin"
ST4.03ch11	BGI	gene	44010796	44014286	.	.	.	ID=PGSC0003DMG400027376;name="Translation elongation factor"
ST4.03ch11	BGI	gene	44336441	44339472	.	.	.	ID=PGSC0003DMG400025373;name="Cinnamoyl-CoA reductase"
ST4.03ch11	BGI	gene	45115124	45122813	.	.	.	ID=PGSC0003DMG400015549;name="E3 UFM1-protein ligase 1 homolog"
ST4.03ch12	BGI	gene	159404	159766	.	.	.	ID=PGSC0003DMG400015341;name="Glucose-6-phosphate isomerase"
ST4.03ch12	BGI	gene	421015	429378	.	.	.	ID=PGSC0003DMG400015372;name="Zinc binding dehydrogenase"
ST4.03ch12	BGI	gene	495293	504500	.	.	.	ID=PGSC0003DMG400015368;name="Conserved gene of unknown function"
ST4.03ch12	BGI	gene	517502	522332	.	.	.	ID=PGSC0003DMG400015366;name="PRA1 family protein H"
ST4.03ch12	BGI	gene	633285	636990	.	.	.	ID=PGSC0003DMG400015358;name="Nucleic acid binding protein"
ST4.03ch12	BGI	gene	1226599	1230218	.	.	.	ID=PGSC0003DMG400046891;name="Glucose-1-phosphate adenylyltransferase"
ST4.03ch12	BGI	gene	1475436	1476348	.	.	.	ID=PGSC0003DMG400007804;name="Conserved gene of unknown function"
ST4.03ch12	BGI	gene	1497784	1502032	.	.	.	ID=PGSC0003DMG400007806;name="6b-interacting protein 1"
ST4.03ch12	BGI	gene	2134804	2138519	.	.	.	ID=PGSC0003DMG400007895;name="ABC transporter family protein"
ST4.03ch12	BGI	gene	2318645	2323071	.	.	.	ID=PGSC0003DMG400007902;name="DNA-3-methyladenine glycosylase"
ST4.03ch12	BGI	gene	2361932	2366921	.	.	.	ID=PGSC0003DMG400007905;name="Signal recognition particle receptor alpha subunit"
ST4.03ch12	BGI	gene	2488751	2492598	.	.	.	ID=PGSC0003DMG402007838;name="UDP-N-acetylglucosamine transferase subunit alg13"
ST4.03ch12	BGI	gene	2495782	2500630	.	.	.	ID=PGSC0003DMG403007838;name="Purple acid phosphatase 3"
ST4.03ch12	BGI	gene	2752501	2753034	.	.	.	ID=PGSC0003DMG400035905;name="Calmodulin"
ST4.03ch12	BGI	gene	3205484	3208221	.	.	.	ID=PGSC0003DMG400002903;name="Conserved gene of unknown function"
ST4.03ch12	BGI	gene	3474352	3474861	.	.	.	ID=PGSC0003DMG400000271;name="Monooxygenase"
ST4.03ch12	BGI	gene	3475973	3480529	.	.	.	ID=PGSC0003DMG400000328;name="Charged multivesicular body protein 2a"
ST4.03ch12	BGI	gene	3493797	3499115	.	.	.	ID=PGSC0003DMG400000329;name="Long-chain acyl-CoA synthetase"
ST4.03ch12	BGI	gene	3749034	3754347	.	.	.	ID=PGSC0003DMG400000342;name="Grave disease carrier protein"
ST4.03ch12	BGI	gene	4216003	4219361	.	.	.	ID=PGSC0003DMG400000364;name="GAMYB-binding protein"
ST4.03ch12	BGI	gene	4667634	4673805	.	.	.	ID=PGSC0003DMG400000384;name="Conserved gene of unknown function"
ST4.03ch12	BGI	gene	5010917	5014465	.	.	.	ID=PGSC0003DMG400001065;name="Histone H2A"
ST4.03ch12	BGI	gene	5244901	5245325	.	.	.	ID=PGSC0003DMG400020686;name="Gene of unknown function"
ST4.03ch12	BGI	gene	5714539	5716056	.	.	.	ID=PGSC0003DMG400024280;name="Triose phosphate/phosphate translocator, non-green plastid, chloroplast"
ST4.03ch12	BGI	gene	6006730	6014807	.	.	.	ID=PGSC0003DMG400028814;name="WD-repeat protein"
ST4.03ch12	BGI	gene	7468539	7469138	.	.	.	ID=PGSC0003DMG400017984;name="Ribosomal protein L24"
ST4.03ch12	BGI	gene	7886599	7887027	.	.	.	ID=PGSC0003DMG400019028;name="Conserved gene of unknown function"
ST4.03ch12	BGI	gene	8196616	8198196	.	.	.	ID=PGSC0003DMG400021808;name="Conserved gene of unknown function"
ST4.03ch12	BGI	gene	8402380	8403583	.	.	.	ID=PGSC0003DMG400033355;name="Gene of unknown function"
ST4.03ch12	BGI	gene	8510437	8513118	.	.	.	ID=PGSC0003DMG400001094;name="Protein phosphatase 2c"
ST4.03ch12	BGI	gene	8515109	8520197	.	.	.	ID=PGSC0003DMG400001099;name="Chloroplast lipocalin"
ST4.03ch12	BGI	gene	9111507	9117501	.	.	.	ID=PGSC0003DMG400027869;name="Conserved gene of unknown function"
ST4.03ch12	BGI	gene	9172540	9173069	.	.	.	ID=PGSC0003DMG400027881;name="Gene of unknown function"
ST4.03ch12	BGI	gene	9652905	9653342	.	.	.	ID=PGSC0003DMG400029821;name="Zinc finger containing preotein"
ST4.03ch12	BGI	gene	9777798	9778391	.	.	.	ID=PGSC0003DMG400039047;name="Conserved gene of unknown function"
ST4.03ch12	BGI	gene	9943136	9946641	.	.	.	ID=PGSC0003DMG400029793;name="RNA-binding protein nob1"
ST4.03ch12	BGI	gene	10144902	10147197	.	.	.	ID=PGSC0003DMG400029790;name="Zinc finger family protein"
ST4.03ch12	BGI	gene	10256375	10262498	.	.	.	ID=PGSC0003DMG402029805;name="UV-induced protein uvi31"
ST4.03ch12	BGI	gene	10611558	10612092	.	.	.	ID=PGSC0003DMG400018905;name="Transactivator factor"
ST4.03ch12	BGI	gene	10915473	10916231	.	.	.	ID=PGSC0003DMG400038133;name="Reverse transcriptase"
ST4.03ch12	BGI	gene	11951501	11952181	.	.	.	ID=PGSC0003DMG400020384;name="Conserved gene of unknown function"
ST4.03ch12	BGI	gene	12653857	12658249	.	.	.	ID=PGSC0003DMG400020392;name="Pentatricopeptide repeat-containing protein"
ST4.03ch12	BGI	gene	13060565	13060993	.	.	.	ID=PGSC0003DMG400044515;name="Oligouridylate binding protein"
ST4.03ch12	BGI	gene	13262055	13271927	.	.	.	ID=PGSC0003DMG400005371;name="Acyl-CoA thioesterase"
ST4.03ch12	BGI	gene	13863068	13865312	.	.	.	ID=PGSC0003DMG400017688;name="Uncharacterized serine-rich protein C215.13"
ST4.03ch12	BGI	gene	14421173	14421577	.	.	.	ID=PGSC0003DMG400038022;name="Integrase core domain containing protein"
ST4.03ch12	BGI	gene	15032616	15033227	.	.	.	ID=PGSC0003DMG400005298;name="Gene of unknown function"
ST4.03ch12	BGI	gene	15898797	15900489	.	.	.	ID=PGSC0003DMG400039294;name="Gene of unknown function"
ST4.03ch12	BGI	gene	16315093	16317509	.	.	.	ID=PGSC0003DMG400011830;name="Conserved gene of unknown function"
ST4.03ch12	BGI	gene	16560668	16561051	.	.	.	ID=PGSC0003DMG400041081;name="Oligouridylate binding protein"
ST4.03ch12	BGI	gene	16819891	16820259	.	.	.	ID=PGSC0003DMG400045731;name="Gene of unknown function"
ST4.03ch12	BGI	gene	17522205	17522720	.	.	.	ID=PGSC0003DMG400044062;name="Gene of unknown function"
ST4.03ch12	BGI	gene	18147501	18147815	.	.	.	ID=PGSC0003DMG400043014;name="Conserved gene of unknown function"
ST4.03ch12	BGI	gene	18918776	18920882	.	.	.	ID=PGSC0003DMG401019374;name="Serine endopeptidase degp2"
ST4.03ch12	BGI	gene	19316070	19317727	.	.	.	ID=PGSC0003DMG400008669;name="Conserved gene of unknown function"
ST4.03ch12	BGI	gene	21203094	21208784	.	.	.	ID=PGSC0003DMG401014948;name="Myosin II heavy chain"
ST4.03ch12	BGI	gene	21536758	21537672	.	.	.	ID=PGSC0003DMG400014943;name="3beta-hydroxysteroid-dehydrogenase/decarboxylase isoform 3"
ST4.03ch12	BGI	gene	21707365	21712942	.	.	.	ID=PGSC0003DMG400008774;name="SNF2 domain-containing protein / helicase domain-containing protein / RING finger domain-containing protein"
ST4.03ch12	BGI	gene	22096157	22100840	.	.	.	ID=PGSC0003DMG400012946;name="Gene of unknown function"
ST4.03ch12	BGI	gene	22320894	22324969	.	.	.	ID=PGSC0003DMG400044309;name="Gene of unknown function"
ST4.03ch12	BGI	gene	22924560	22926798	.	.	.	ID=PGSC0003DMG400018819;name="Thioredoxin"
ST4.03ch12	BGI	gene	23597653	23598339	.	.	.	ID=PGSC0003DMG400016753;name="Ccaat-binding transcription factor subunit A"
ST4.03ch12	BGI	gene	24498392	24498732	.	.	.	ID=PGSC0003DMG400040113;name="Gene of unknown function"
ST4.03ch12	BGI	gene	25506302	25509424	.	.	.	ID=PGSC0003DMG400009611;name="Acetylcholinesterase"
ST4.03ch12	BGI	gene	26161615	26163367	.	.	.	ID=PGSC0003DMG400041416;name="Gene of unknown function"
ST4.03ch12	BGI	gene	26750088	26750447	.	.	.	ID=PGSC0003DMG400035322;name="Gene of unknown function"
ST4.03ch12	BGI	gene	27415599	27417525	.	.	.	ID=PGSC0003DMG400004444;name="HAD superfamily protein involved in N-acetyl-glucosamine catabolism"
ST4.03ch12	BGI	gene	27520714	27521145	.	.	.	ID=PGSC0003DMG400045216;name="Gene of unknown function"
ST4.03ch12	BGI	gene	28759602	28762450	.	.	.	ID=PGSC0003DMG400015916;name="Gene of unknown function"
ST4.03ch12	BGI	gene	29318571	29322016	.	.	.	ID=PGSC0003DMG400023258;name="Ulp1 protease family, C-terminal catalytic domain containing protein"
ST4.03ch12	BGI	gene	31546610	31547305	.	.	.	ID=PGSC0003DMG400004434;name="Serine-type endopeptidase inhibitor"
ST4.03ch12	BGI	gene	33329323	33331316	.	.	.	ID=PGSC0003DMG400015992;name="40S ribosomal protein S19"
ST4.03ch12	BGI	gene	33906220	33906997	.	.	.	ID=PGSC0003DMG400003360;name="Copper ion binding protein"
ST4.03ch12	BGI	gene	35283606	35284333	.	.	.	ID=PGSC0003DMG400020528;name="Gene of unknown function"
ST4.03ch12	BGI	gene	35559860	35560339	.	.	.	ID=PGSC0003DMG400041403;name="Gene of unknown function"
ST4.03ch12	BGI	gene	35787730	35788784	.	.	.	ID=PGSC0003DMG400036743;name="Gene of unknown function"
ST4.03ch12	BGI	gene	36058257	36064322	.	.	.	ID=PGSC0003DMG400020522;name="Transcription regulator CPL1"
ST4.03ch12	BGI	gene	36392840	36393270	.	.	.	ID=PGSC0003DMG400040979;name="Gene of unknown function"
ST4.03ch12	BGI	gene	38451626	38452000	.	.	.	ID=PGSC0003DMG400043801;name="DNA binding protein"
ST4.03ch12	BGI	gene	40167488	40168900	.	.	.	ID=PGSC0003DMG400015830;name="Conserved gene of unknown function"
ST4.03ch12	BGI	gene	40920878	40925754	.	.	.	ID=PGSC0003DMG400020985;name="Conserved gene of unknown function"
ST4.03ch12	BGI	gene	41076393	41077892	.	.	.	ID=PGSC0003DMG400023107;name="Conserved gene of unknown function"
ST4.03ch12	BGI	gene	41407754	41408454	.	.	.	ID=PGSC0003DMG400021770;name="Conserved gene of unknown function"
ST4.03ch12	BGI	gene	41691373	41691933	.	.	.	ID=PGSC0003DMG400021759;name="Phytocalpain"
ST4.03ch12	BGI	gene	42439714	42442096	.	.	.	ID=PGSC0003DMG400000654;name="H/ACA ribonucleoprotein complex subunit"
ST4.03ch12	BGI	gene	43056533	43058660	.	.	.	ID=PGSC0003DMG400000657;name="Senescence-associated protein 5"
ST4.03ch12	BGI	gene	43525455	43528872	.	.	.	ID=PGSC0003DMG400045640;name="Gene of unknown function"
ST4.03ch12	BGI	gene	44064855	44066973	.	.	.	ID=PGSC0003DMG400045053;name="Gene of unknown function"
ST4.03ch12	BGI	gene	44724641	44724948	.	.	.	ID=PGSC0003DMG400039350;name="Gene of unknown function"
ST4.03ch12	BGI	gene	45970429	45977330	.	.	.	ID=PGSC0003DMG400006613;name="Serine/threonine protein kinase"
ST4.03ch12	BGI	gene	47172960	47173516	.	.	.	ID=PGSC0003DMG400044347;name="Gene of unknown function"
ST4.03ch12	BGI	gene	47844641	47845024	.	.	.	ID=PGSC0003DMG400045293;name="Gene of unknown function"
ST4.03ch12	BGI	gene	48234095	48235387	.	.	.	ID=PGSC0003DMG400033608;name="Ribosomal protein S4"
ST4.03ch12	BGI	gene	49022549	49025539	.	.	.	ID=PGSC0003DMG400014448;name="Conserved gene of unknown function"
ST4.03ch12	BGI	gene	49281104	49284214	.	.	.	ID=PGSC0003DMG400014444;name="Conserved gene of unknown function"
ST4.03ch12	BGI	gene	49579920	49580448	.	.	.	ID=PGSC0003DMG400028655;name="Gene of unknown function"
ST4.03ch12	BGI	gene	49744644	49746244	.	.	.	ID=PGSC0003DMG400028627;name="Serine-threonine protein kinase, plant-type"
ST4.03ch12	BGI	gene	50613003	50614632	.	.	.	ID=PGSC0003DMG400007572;name="Hydroxyphenylpyruvate reductase"
ST4.03ch12	BGI	gene	50796168	50805526	.	.	.	ID=PGSC0003DMG400026452;name="Cell division protein FtsH"
ST4.03ch12	BGI	gene	51021521	51022463	.	.	.	ID=PGSC0003DMG400026446;name="Conserved gene of unknown function"
ST4.03ch12	BGI	gene	51270031	51277219	.	.	.	ID=PGSC0003DMG400026442;name="MYBR domain class transcription factor"
ST4.03ch12	BGI	gene	51384384	51384770	.	.	.	ID=PGSC0003DMG400035173;name="AP2 domain-containing transcription factor"
ST4.03ch12	BGI	gene	51902154	51903749	.	.	.	ID=PGSC0003DMG400033645;name="Protein SEY1"
ST4.03ch12	BGI	gene	52418741	52419298	.	.	.	ID=PGSC0003DMG400043220;name="Mitochondrial import inner membrane translocase subunit Tim17 family protein"
ST4.03ch12	BGI	gene	53639543	53646933	.	.	.	ID=PGSC0003DMG400004995;name="Conserved gene of unknown function"
ST4.03ch12	BGI	gene	53986377	53986757	.	.	.	ID=PGSC0003DMG400035055;name="C-terminal zinc-finger"
ST4.03ch12	BGI	gene	54018739	54020416	.	.	.	ID=PGSC0003DMG400004975;name="Phosphopentothenoylcysteine decarboxylase"
ST4.03ch12	BGI	gene	54853693	54861561	.	.	.	ID=PGSC0003DMG400023195;name="DEAD-box ATP-dependent RNA helicase 39"
ST4.03ch12	BGI	gene	54981145	54982086	.	.	.	ID=PGSC0003DMG400016959;name="ATP synthase delta chain, chloroplastic"
ST4.03ch12	BGI	gene	56641044	56641687	.	.	.	ID=PGSC0003DMG400015414;name="Conserved gene of unknown function"
ST4.03ch12	BGI	gene	56673912	56678074	.	.	.	ID=PGSC0003DMG400015444;name="Dihydroflavonal-4-reductase"
ST4.03ch12	BGI	gene	57122052	57126218	.	.	.	ID=PGSC0003DMG400029335;name="Plant synaptotagmin"
ST4.03ch12	BGI	gene	57303725	57307461	.	.	.	ID=PGSC0003DMG400029324;name="Conserved gene of unknown function"
ST4.03ch12	BGI	gene	57372923	57376191	.	.	.	ID=PGSC0003DMG400029320;name="Conserved gene of unknown function"
ST4.03ch12	BGI	gene	57544100	57544861	.	.	.	ID=PGSC0003DMG400029401;name="RING-H2 finger protein ATL80"
ST4.03ch12	BGI	gene	57610725	57614391	.	.	.	ID=PGSC0003DMG400029308;name="Conserved gene of unknown function"
ST4.03ch12	BGI	gene	57882953	57886642	.	.	.	ID=PGSC0003DMG400029292;name="Cadmium-induced protein AS8"
ST4.03ch12	BGI	gene	57950911	57954167	.	.	.	ID=PGSC0003DMG400029380;name="Tryptophan synthase beta chain"
ST4.03ch12	BGI	gene	58010010	58014473	.	.	.	ID=PGSC0003DMG400029375;name="Sec15"
ST4.03ch12	BGI	gene	58043344	58049407	.	.	.	ID=PGSC0003DMG400029372;name="UDP-sugar transporter"
ST4.03ch12	BGI	gene	58064431	58066889	.	.	.	ID=PGSC0003DMG400043101;name="Amino acid transport protein AAT1"
ST4.03ch12	BGI	gene	58125298	58130389	.	.	.	ID=PGSC0003DMG400029366;name="Conserved gene of unknown function"
ST4.03ch12	BGI	gene	58182823	58186455	.	.	.	ID=PGSC0003DMG401029274;name="Chlorophyll a oxygenase"
ST4.03ch12	BGI	gene	58273427	58282516	.	.	.	ID=PGSC0003DMG401029267;name="Nucleotide-binding protein"
ST4.03ch12	BGI	gene	58571736	58574593	.	.	.	ID=PGSC0003DMG400029253;name="Conserved gene of unknown function"
ST4.03ch12	BGI	gene	58983107	58988298	.	.	.	ID=PGSC0003DMG400016870;name="Beta-subunit of K+ channels"
ST4.03ch12	BGI	gene	59200588	59205011	.	.	.	ID=PGSC0003DMG402004569;name="Phosphoribosyl-ATP pyrophosphatase"
ST4.03ch12	BGI	gene	59489261	59494577	.	.	.	ID=PGSC0003DMG402004581;name="Hydrolase, alpha/beta fold family protein"
ST4.03ch12	BGI	gene	59526709	59530868	.	.	.	ID=PGSC0003DMG401004586;name="Conserved gene of unknown function"
ST4.03ch12	BGI	gene	59759917	59764003	.	.	.	ID=PGSC0003DMG400004684;name="RelA-SpoT RSH4"
ST4.03ch12	BGI	gene	60176537	60180818	.	.	.	ID=PGSC0003DMG400004706;name="Chaperone protein dnaJ"
ST4.03ch12	BGI	gene	60520926	60524512	.	.	.	ID=PGSC0003DMG400004655;name="GAL83 protein"
ST4.03ch12	BGI	gene	60705915	60708192	.	.	.	ID=PGSC0003DMG400023839;name="Transcription factor"
ST4.03ch12	BGI	gene	60710044	60713785	.	.	.	ID=PGSC0003DMG400023838;name="Protein MSF1"
ST4.03ch12	BGI	gene	61014021	61016683	.	.	.	ID=PGSC0003DMG400004287;name="Metal tolerance protein"
ST4.03ch12	BGI	gene	61067502	61068832	.	.	.	ID=PGSC0003DMG400004275;name="Leucoanthocyanidin dioxygenase"
ST4.03ch12	BGI	gene	61076578	61083079	.	.	.	ID=PGSC0003DMG400004274;name="Acetyl-CoA synthetase"
