# Supplementary material for: Identification and rapid mapping of a gene conferring broad-spectrum late blight resistance in the diploid potato species Solanum verrucosum through DNA capture technologies
Source: Theor Appl Genet. 2018 Mar 20;131(6):1287–97. doi: 10.1007/s00122-018-3078-6 (PMC5945768; doi:10.1007/s00122-018-3078-6)
Supplement: Supplementary file 5 — Supplementary material 5 (XLSX 9 kb) Table S2. KASP marker details. Shown are the gene IDs (PGSC0003DMG identifiers), relative position of the gene on potato chromosome 9 [Mb] as well as the nucleotide sequences surrounding the SNPs [resistance nucleotide / susceptible nucleotide]. [file 122_2018_3078_MOESM5_ESM.xlsx]

## Sheet: Sheet1
Gene in DM	Position on chromosome 9 in DM	Sequence and SNP
DMG400012878	47.71 MB	TGCTCTCCATTATCYGTCGTCGGAATTGTCTTCGACGGCGTTTCTGAAAC[C/T]GTTGACCAAATGCTCGGAAACGCCTTCTGCTGGAACCCCAATGATTACGT
DMG400019345	48.25 MB	TTTTCTCATAAAGGGCCATCTTGATTTACTATTTGTGTATGTTATTAACA[G/A]AATCAAAAACCATATAAGGAATCTGAGTTCCAATGAGTAATTTGATACTG
NLR0215	49.17 MB	CCGTATAGAATCCTTACAAATTTTTATTTCGGTCTTAAGCCTTCCATATT[A/G]TGGTTTGTACAAGGTTGATATTCCTAGGGATATTGGGAGTTTATCCCACT
DMG400031427	49.66 MB	CGAGTCGAGGACAGTCTCCGGGGTGTTTCCTGTGGATCAATATTATAGGG[G/A]TGTTTTAGTGATGGAAATGAAGAATGGTGGGAAGTGGAGGGAGCTTGGGG
DMG400010295	50.12 MB	CTAATCAAGCCTTCTCCTCTCCTGAAATACCCGGCTTTACAACCTCGTGG[A/C]GTGACTGATTGCTATCTCCTTTTGTAGGTGCTACAACATGACTTTCACTT
DMG400003805	51.18 MB	TACAATAAATGAAGTACATACCCCTCTTTTAGAGAAAGCATGAGCGAGCC[T/C]TTGTAGTTCCCTTCACTGTCGGATACAAGTGTTCGCCCAAATGCCATCAT
DMG400016850	51.71 MB	AAAGTTCGAAGCAGGGCCCTGGATTTGATGCCGCCCCTGTTAATTGGTTC[A/C]AAATTAAACAGAAGAAAACAAAAAAATGAGATGTAAAGATAAGGTGCACA
DMG400011361	52.17 MB	CAATATTACTGAAATAAATCCAACATTAATATAACGAAACACAAAAAGTC[A/G]CTGACTTGATAAGAAGATTGGGACATCTCTTTTACGAGCTTCAGCAAACG
DMG400011401	52.62 MB	ATGTTGTTAGCCGTCAGGATACTTGCCACCTCCCACTAGCAACAGTTACC[A/T]GGTAACTCTGTCTACCAAGGCTAGGATAGATGGGAAAATCACCTAGTGTT
DMG400017237	56.16 MB	TAGGCATGCTGGGTAGTAATGGCATACCAATGTTTGTCCTTTGTCACATT[T/C]GGTAGCTTTCAAGTGGTTTCGCTTTAGCCCGAGAGCTTCTGATAGTAAGC
DMG400017146	56.9 MB	TTTTGAGATTGAGCTATAATCACCTTCCTCAGCATTTAAAGATATGCCTC[G/A]CATATTGTTCCCTCTTTCCAAAGGATTTCAAAATTCAGAGATTTGATTTG
NLR0226	59.69 MB	AAACTGTGTATGCATATTTGATGACAATAAATTTAAGGGATTTTTAGATA[G/A]TTTTTTGTTTTAATATAATGAAAGAAAGATGAGTGAAGCAGCTTCTACAT
DMG400031521	60 MB	ATACTCAAGATTTGGAAGTTCTGCAATGACGGAAATCGTGCTTTCTATAT[A/T]GAAGCTAAATAAAGAAGTTCCTCTTAGTACCAACTTCTTTAAATTTGAAG
