# Supplementary material for: Identification and rapid mapping of a gene conferring broad-spectrum late blight resistance in the diploid potato species Solanum verrucosum through DNA capture technologies
Source: Theor Appl Genet. 2018 Mar 20;131(6):1287–97. doi: 10.1007/s00122-018-3078-6 (PMC5945768; doi:10.1007/s00122-018-3078-6)
Supplement: Supplementary file 6 — Supplementary material 6 (XLSX 9 kb) Table S3. Late blight scores for clones from backcross population VER96/40 assessed with P. infestans isolate 36.4.3 and 07/39 in at least two independent replicates and used to generate bulked resistant (BR) and bulked susceptible (BS) samples. The 1–9 scale represents the spectrum of responses from totally susceptible (1) to absolute resistant (9). [file 122_2018_3078_MOESM6_ESM.xlsx]

## Sheet: Sheet1
	P. infestans isolates resistance score
Clone number	36.4.3	07/39 [blue13]	Bulk
2	2.5	1	BS
10	6.5	7.5	BR
15	7.5	8	BR
16	8	7	BR
29	7.5	8	BR
31	7.5	8	BR
32	4	2	BS
33	2.5	3	BS
34	8	7.5	BR
37	8	6	BR
64	2	2	BS
72	3.5	2	BS
79	3	2.5	BS
86	2.5	2.5	BS
89	7	7.5	BR
94	7.5	8.5	BR
96	7.5	7	BR
104	3.5	2.5	BS
107	7.5	7	BR
109	7	7	BR
110	2	2.5	BS
112	3.5	2	BS
113	2	1	BS
129	3.5	2	BS
130	7.5	7	BR
134	7.72	7	BR
137	8	8	BR
138	3.5	2	BS
142	2	2	BS
143	2	2.5	BS
148	8	8	BR
149	7	6	BR
150	3	3	BS
151	2.5	2	BS
154	3.5	3	BR
156	2.5	2	BS
169	8	7.5	BR
173	2	2	BS
177	2	2	BS
184	8.5	7.5	BR
S. ver 54	8.3	8
S. ver 3939	2	2.3
